# Supplementary material for: Genome‐scale phylogeography resolves the native population structure of the Asian longhorned beetle, Anoplophora glabripennis (Motschulsky)
Source: Evol Appl. 2022 Jun 7;15(6):934–53. doi: 10.1111/eva.13381 (PMC9234632; doi:10.1111/eva.13381)
Supplement: Supplementary file 2 — Tables S1‐S12 [file EVA-15-934-s001.xlsx]

## Sheet: Table_S1 
Table S1. ALB sampling in SNP study
ID	Population Code	Latitude	Longitude	Locality	Region	Country	Year of collection	Life stage	Collector/Provider	Sequencing time	FILTER	Note
GBS201903_c_CH19.sort	CHE	40.98	117.95	Chengde, Hebei	North_China	China	2016	Adult	Marion Javal (INRAE)	2019-03-01	NO
GBS201903_c_CH20.sort	CHE	40.98	117.95	Chengde, Hebei	North_China	China	2016	Adult	Marion Javal (INRAE)	2019-03-01	NO
GBS201903_c_CH22.sort	CHE	40.98	117.95	Chengde, Hebei	North_China	China	2016	Adult	Marion Javal (INRAE)	2019-03-01	NO
GBS201903_c_CHC1.sort	CHC	43.82	125.32	Changchun, Jilin	Northeast_China	China	2018	Adult	Juan Shi (BFU)	2019-03-01	filtered by vcftools
GBS201903_c_CHC10.sort	CHC	43.82	125.32	Changchun, Jilin	Northeast_China	China	2018	Adult	Juan Shi (BFU)	2019-03-01	NO
GBS201903_c_CHC11.sort	CHC	43.82	125.32	Changchun, Jilin	Northeast_China	China	2018	Adult	Juan Shi (BFU)	2019-03-01	NO
GBS201903_c_CHC12.sort	CHC	43.82	125.32	Changchun, Jilin	Northeast_China	China	2018	Adult	Juan Shi (BFU)	2019-03-01	NO
GBS201903_c_CHC13.sort	CHC	43.82	125.32	Changchun, Jilin	Northeast_China	China	2018	Adult	Juan Shi (BFU)	2019-03-01	NO
GBS201903_c_CHC14.sort	CHC	43.82	125.32	Changchun, Jilin	Northeast_China	China	2018	Adult	Juan Shi (BFU)	2019-03-01	NO
GBS201903_c_CHC15.sort	CHC	43.82	125.32	Changchun, Jilin	Northeast_China	China	2018	Adult	Juan Shi (BFU)	2019-03-01	filtered by vcftools
GBS201903_c_CHC16.sort	CHC	43.82	125.32	Changchun, Jilin	Northeast_China	China	2018	Adult	Juan Shi (BFU)	2019-03-01	filtered by vcftools
GBS201903_c_CHC17.sort	CHC	43.82	125.32	Changchun, Jilin	Northeast_China	China	2018	Adult	Juan Shi (BFU)	2019-03-01	filtered by vcftools
GBS201903_c_CHC18.sort	CHC	43.82	125.32	Changchun, Jilin	Northeast_China	China	2018	Adult	Juan Shi (BFU)	2019-03-01	filtered by vcftools
GBS201903_c_CHC2.sort	CHC	43.82	125.32	Changchun, Jilin	Northeast_China	China	2018	Adult	Juan Shi (BFU)	2019-03-01	NO
GBS201903_c_CHC3.sort	CHC	43.82	125.32	Changchun, Jilin	Northeast_China	China	2018	Adult	Juan Shi (BFU)	2019-03-01	filtered by vcftools
GBS201903_c_CHC4.sort	CHC	43.82	125.32	Changchun, Jilin	Northeast_China	China	2018	Adult	Juan Shi (BFU)	2019-03-01	NO
GBS201903_c_CHC5.sort	CHC	43.82	125.32	Changchun, Jilin	Northeast_China	China	2018	Adult	Juan Shi (BFU)	2019-03-01	NO
GBS201903_c_CHC6.sort	CHC	43.82	125.32	Changchun, Jilin	Northeast_China	China	2018	Adult	Juan Shi (BFU)	2019-03-01	NO
GBS201903_c_CHC7.sort	CHC	43.82	125.32	Changchun, Jilin	Northeast_China	China	2018	Adult	Juan Shi (BFU)	2019-03-01	NO
GBS201903_c_CHC8.sort	CHC	43.82	125.32	Changchun, Jilin	Northeast_China	China	2018	Adult	Juan Shi (BFU)	2019-03-01	filtered by vcftools
GBS201903_c_CHC9.sort	CHC	43.82	125.32	Changchun, Jilin	Northeast_China	China	2018	Adult	Juan Shi (BFU)	2019-03-01	filtered by vcftools
GBS201903_c_CHINE11.sort	CIX	30.17	121.27	Cixi, Zhejiang	South_China	China	2015	Adult	Marion Javal (INRAE)	2019-03-01	filtered by vcftools
GBS201903_c_CHINE2.sort	CIX	30.17	121.27	Cixi, Zhejiang	South_China	China	2015	Adult	Marion Javal (INRAE)	2019-03-01	NO
GBS201903_c_CHINE9.sort	CIX	30.17	121.27	Cixi, Zhejiang	South_China	China	2015	Adult	Marion Javal (INRAE)	2019-03-01	NO
GBS201903_c_CX03.sort	CIX	30.17	121.27	Cixi, Zhejiang	South_China	China	2015	Adult	Marion Javal (INRAE)	2019-03-01	NO
GBS201903_c_CX11.sort	CIX	30.17	121.27	Cixi, Zhejiang	South_China	China	2015	Adult	Marion Javal (INRAE)	2019-03-01	filtered by vcftools
GBS201903_c_CX14.sort	CIX	30.17	121.27	Cixi, Zhejiang	South_China	China	2015	Adult	Marion Javal (INRAE)	2019-03-01	filtered by vcftools
GBS201903_c_CX17.sort	CIX	30.17	121.27	Cixi, Zhejiang	South_China	China	2015	Adult	Marion Javal (INRAE)	2019-03-01	filtered by vcftools
GBS201903_c_HA4.sort	HRB	45.8	126.54	Harbin, Heilongjiang	Northeast_China	China	2016	Adult	Marion Javal (INRAE)	2019-03-01	NO
GBS201903_c_HRB1.sort	HRB	45.8	126.54	Harbin, Heilongjiang	Northeast_China	China	2018	Adult	Juan Shi (BFU)	2019-03-01	filtered by vcftools
GBS201903_c_HRB10.sort	HRB	45.8	126.54	Harbin, Heilongjiang	Northeast_China	China	2018	Adult	Juan Shi (BFU)	2019-03-01	NO
GBS201903_c_HRB11.sort	HRB	45.8	126.54	Harbin, Heilongjiang	Northeast_China	China	2018	Adult	Juan Shi (BFU)	2019-03-01	NO
GBS201903_c_HRB12.sort	HRB	45.8	126.54	Harbin, Heilongjiang	Northeast_China	China	2018	Adult	Juan Shi (BFU)	2019-03-01	NO
GBS201903_c_HRB2.sort	HRB	45.8	126.54	Harbin, Heilongjiang	Northeast_China	China	2018	Adult	Juan Shi (BFU)	2019-03-01	NO
GBS201903_c_HRB3.sort	HRB	45.8	126.54	Harbin, Heilongjiang	Northeast_China	China	2018	Adult	Juan Shi (BFU)	2019-03-01	filtered by vcftools
GBS201903_c_HRB4.sort	HRB	45.8	126.54	Harbin, Heilongjiang	Northeast_China	China	2018	Adult	Juan Shi (BFU)	2019-03-01	filtered by vcftools
GBS201903_c_HRB5.sort	HRB	45.8	126.54	Harbin, Heilongjiang	Northeast_China	China	2018	Adult	Juan Shi (BFU)	2019-03-01	NO
GBS201903_c_HRB7.sort	HRB	45.8	126.54	Harbin, Heilongjiang	Northeast_China	China	2018	Adult	Juan Shi (BFU)	2019-03-01	NO
GBS201903_c_HRB8.sort	HRB	45.8	126.54	Harbin, Heilongjiang	Northeast_China	China	2018	Adult	Juan Shi (BFU)	2019-03-01	NO
GBS201903_c_HRB9.sort	HRB	45.8	126.54	Harbin, Heilongjiang	Northeast_China	China	2018	Adult	Juan Shi (BFU)	2019-03-01	NO
GBS201903_c_KNA2015_03.sort	KNA	37.75	127.17	Pocheon, Gyeonggi	South Korea	South Korea	2015	Adult	Marion Javal (INRAE)	2019-03-01	NO
GBS201903_c_SHY1.sort	SHY	42.05	123.36	Shenyang, Liaoning	Northeast_China	China	2018	Adult	Juan Shi (BFU)	2019-03-01	NO
GBS201903_c_SHY10.sort	SHY	42.05	123.36	Shenyang, Liaoning	Northeast_China	China	2018	Adult	Juan Shi (BFU)	2019-03-01	filtered by vcftools
GBS201903_c_SHY11.sort	SHY	42.05	123.36	Shenyang, Liaoning	Northeast_China	China	2018	Adult	Juan Shi (BFU)	2019-03-01	NO
GBS201903_c_SHY12.sort	SHY	42.05	123.36	Shenyang, Liaoning	Northeast_China	China	2018	Adult	Juan Shi (BFU)	2019-03-01	NO
GBS201903_c_SHY13.sort	SHY	42.05	123.36	Shenyang, Liaoning	Northeast_China	China	2018	Adult	Juan Shi (BFU)	2019-03-01	NO
GBS201903_c_SHY14.sort	SHY	42.05	123.36	Shenyang, Liaoning	Northeast_China	China	2018	Adult	Juan Shi (BFU)	2019-03-01	NO
GBS201903_c_SHY15.sort	SHY	42.05	123.36	Shenyang, Liaoning	Northeast_China	China	2018	Adult	Juan Shi (BFU)	2019-03-01	NO
GBS201903_c_SHY16.sort	SHY	42.05	123.36	Shenyang, Liaoning	Northeast_China	China	2018	Adult	Juan Shi (BFU)	2019-03-01	NO
GBS201903_c_SHY17.sort	SHY	42.05	123.36	Shenyang, Liaoning	Northeast_China	China	2018	Adult	Juan Shi (BFU)	2019-03-01	filtered by vcftools
GBS201903_c_SHY18.sort	SHY	42.05	123.36	Shenyang, Liaoning	Northeast_China	China	2018	Adult	Juan Shi (BFU)	2019-03-01	NO
GBS201903_c_SHY19.sort	SHY	42.05	123.36	Shenyang, Liaoning	Northeast_China	China	2018	Adult	Juan Shi (BFU)	2019-03-01	NO
GBS201903_c_SHY2.sort	SHY	42.05	123.36	Shenyang, Liaoning	Northeast_China	China	2018	Adult	Juan Shi (BFU)	2019-03-01	NO
GBS201903_c_SHY3.sort	SHY	42.05	123.36	Shenyang, Liaoning	Northeast_China	China	2018	Adult	Juan Shi (BFU)	2019-03-01	filtered by relatedness in SNPrelate
GBS201903_c_SHY4.sort	SHY	42.05	123.36	Shenyang, Liaoning	Northeast_China	China	2018	Adult	Juan Shi (BFU)	2019-03-01	NO
GBS201903_c_SHY5.sort	SHY	42.05	123.36	Shenyang, Liaoning	Northeast_China	China	2018	Adult	Juan Shi (BFU)	2019-03-01	NO
GBS201903_c_SHY6.sort	SHY	42.05	123.36	Shenyang, Liaoning	Northeast_China	China	2018	Adult	Juan Shi (BFU)	2019-03-01	NO
GBS201903_c_SHY7.sort	SHY	42.05	123.36	Shenyang, Liaoning	Northeast_China	China	2018	Adult	Juan Shi (BFU)	2019-03-01	NO
GBS201903_c_SHY8.sort	SHY	42.05	123.36	Shenyang, Liaoning	Northeast_China	China	2018	Adult	Juan Shi (BFU)	2019-03-01	NO
GBS201903_c_SHY9.sort	SHY	42.05	123.36	Shenyang, Liaoning	Northeast_China	China	2018	Adult	Juan Shi (BFU)	2019-03-01	filtered by vcftools
GBS201903_c_SY11.sort	SHY	42.05	123.36	Shenyang, Liaoning	Northeast_China	China	2018	Adult	Juan Shi (BFU)	2019-03-01	NO
GBS201903_c_SY19.sort	SHY	42.05	123.36	Shenyang, Liaoning	Northeast_China	China	2018	Adult	Juan Shi (BFU)	2019-03-01	filtered by vcftools
GBS201903_c_SY2.sort	SHY	42.05	123.36	Shenyang, Liaoning	Northeast_China	China	2018	Adult	Juan Shi (BFU)	2019-03-01	NO
GBS201903_c_TL2.sort	TOL	43.65	122.24	Tongliao, Inner Mongolia	Northeast_China	China	2017	Adult	Juan Shi (BFU)	2018-07-01	filtered by vcftools
GBS201903_c_TL29.sort	TOL	43.65	122.24	Tongliao, Inner Mongolia	Northeast_China	China	2017	Adult	Juan Shi (BFU)	2018-07-01	filtered by vcftools
GBS201903_c_TL30.sort	TOL	43.65	122.24	Tongliao, Inner Mongolia	Northeast_China	China	2017	Adult	Juan Shi (BFU)	2018-07-01	filtered by vcftools
GBS201903_c_TL4.sort	TOL	43.65	122.24	Tongliao, Inner Mongolia	Northeast_China	China	2017	Adult	Juan Shi (BFU)	2018-07-01	filtered by vcftools
GBS201903_c_TO10.sort	TOL	43.65	122.24	Tongliao, Inner Mongolia	Northeast_China	China	2016	Adult	Marion Javal (INRAE)	2019-03-01	NO
GBS201903_c_TO12.sort	TOL	43.65	122.24	Tongliao, Inner Mongolia	Northeast_China	China	2016	Adult	Marion Javal (INRAE)	2019-03-01	NO
GBS201903_c_TO19.sort	TOL	43.65	122.24	Tongliao, Inner Mongolia	Northeast_China	China	2016	Adult	Marion Javal (INRAE)	2019-03-01	NO
GBS201903_c_TO25.sort	TOL	43.65	122.24	Tongliao, Inner Mongolia	Northeast_China	China	2016	Adult	Marion Javal (INRAE)	2019-03-01	filtered by vcftools
GBS201903_c_TO26.sort	TOL	43.65	122.24	Tongliao, Inner Mongolia	Northeast_China	China	2016	Adult	Marion Javal (INRAE)	2019-03-01	NO
GBS201903_c_TO8.sort	TOL	43.65	122.24	Tongliao, Inner Mongolia	Northeast_China	China	2016	Adult	Marion Javal (INRAE)	2019-03-01	NO
GBS201903_c_TOL1.sort	TOL	43.65	122.24	Tongliao, Inner Mongolia	Northeast_China	China	2018	Adult	Juan Shi (BFU)	2019-03-01	NO
GBS201903_c_TOL10.sort	TOL	43.65	122.24	Tongliao, Inner Mongolia	Northeast_China	China	2018	Adult	Juan Shi (BFU)	2019-03-01	NO
GBS201903_c_TOL11.sort	TOL	43.65	122.24	Tongliao, Inner Mongolia	Northeast_China	China	2018	Adult	Juan Shi (BFU)	2019-03-01	NO
GBS201903_c_TOL12.sort	TOL	43.65	122.24	Tongliao, Inner Mongolia	Northeast_China	China	2018	Adult	Juan Shi (BFU)	2019-03-01	NO
GBS201903_c_TOL13.sort	TOL	43.65	122.24	Tongliao, Inner Mongolia	Northeast_China	China	2018	Adult	Juan Shi (BFU)	2019-03-01	filtered by vcftools
GBS201903_c_TOL14.sort	TOL	43.65	122.24	Tongliao, Inner Mongolia	Northeast_China	China	2018	Adult	Juan Shi (BFU)	2019-03-01	filtered by vcftools
GBS201903_c_TOL15.sort	TOL	43.65	122.24	Tongliao, Inner Mongolia	Northeast_China	China	2018	Adult	Juan Shi (BFU)	2019-03-01	filtered by vcftools
GBS201903_c_TOL16.sort	TOL	43.65	122.24	Tongliao, Inner Mongolia	Northeast_China	China	2018	Adult	Juan Shi (BFU)	2019-03-01	filtered by vcftools
GBS201903_c_TOL17.sort	TOL	43.65	122.24	Tongliao, Inner Mongolia	Northeast_China	China	2018	Adult	Juan Shi (BFU)	2019-03-01	filtered by vcftools
GBS201903_c_TOL18.sort	TOL	43.65	122.24	Tongliao, Inner Mongolia	Northeast_China	China	2018	Adult	Juan Shi (BFU)	2019-03-01	NO
GBS201903_c_TOL19.sort	TOL	43.65	122.24	Tongliao, Inner Mongolia	Northeast_China	China	2018	Adult	Juan Shi (BFU)	2019-03-01	filtered by vcftools
GBS201903_c_TOL2.sort	TOL	43.65	122.24	Tongliao, Inner Mongolia	Northeast_China	China	2018	Adult	Juan Shi (BFU)	2019-03-01	NO
GBS201903_c_TOL3.sort	TOL	43.65	122.24	Tongliao, Inner Mongolia	Northeast_China	China	2018	Adult	Juan Shi (BFU)	2019-03-01	filtered by vcftools
GBS201903_c_TOL4.sort	TOL	43.65	122.24	Tongliao, Inner Mongolia	Northeast_China	China	2018	Adult	Juan Shi (BFU)	2019-03-01	NO
GBS201903_c_TOL5.sort	TOL	43.65	122.24	Tongliao, Inner Mongolia	Northeast_China	China	2018	Adult	Juan Shi (BFU)	2019-03-01	filtered by vcftools
GBS201903_c_TOL6.sort	TOL	43.65	122.24	Tongliao, Inner Mongolia	Northeast_China	China	2018	Adult	Juan Shi (BFU)	2019-03-01	filtered by vcftools
GBS201903_c_TOL7.sort	TOL	43.65	122.24	Tongliao, Inner Mongolia	Northeast_China	China	2018	Adult	Juan Shi (BFU)	2019-03-01	NO
GBS201903_c_TOL8.sort	TOL	43.65	122.24	Tongliao, Inner Mongolia	Northeast_China	China	2018	Adult	Juan Shi (BFU)	2019-03-01	filtered by vcftools
GBS201903_c_TOL9.sort	TOL	43.65	122.24	Tongliao, Inner Mongolia	Northeast_China	China	2018	Adult	Juan Shi (BFU)	2019-03-01	NO
GBS201903_c_ULS2015_03.sort	ULS	35.54	129.31	Ulsan	South Korea	South Korea	2015	Adult	Marion Javal (INRAE)	2019-03-01	NO
P_toto_4IMC10.sort	IMC	40.83	111.66	Huhhot, Inner Mongolia	North_China	China	unknown	Adult	Marion Javal (INRAE)	2018-07-01	filtered by relatedness in SNPrelate
P_toto_4IMC11.sort	IMC	40.83	111.66	Huhhot, Inner Mongolia	North_China	China	unknown	Adult	Marion Javal (INRAE)	2018-07-01	filtered by relatedness in SNPrelate
P_toto_4IMC12.sort	IMC	40.83	111.66	Huhhot, Inner Mongolia	North_China	China	unknown	Adult	Marion Javal (INRAE)	2018-07-01	NO
P_toto_4IMC13.sort	IMC	40.83	111.66	Huhhot, Inner Mongolia	North_China	China	unknown	Adult	Marion Javal (INRAE)	2018-07-01	NO
P_toto_4IMC14.sort	IMC	40.83	111.66	Huhhot, Inner Mongolia	North_China	China	unknown	Adult	Marion Javal (INRAE)	2018-07-01	NO
P_toto_4IMC15.sort	IMC	40.83	111.66	Huhhot, Inner Mongolia	North_China	China	unknown	Adult	Marion Javal (INRAE)	2018-07-01	NO
P_toto_4IMC2.sort	IMC	40.83	111.66	Huhhot, Inner Mongolia	North_China	China	unknown	Adult	Marion Javal (INRAE)	2018-07-01	NO
P_toto_4IMC3.sort	IMC	40.83	111.66	Huhhot, Inner Mongolia	North_China	China	unknown	Adult	Marion Javal (INRAE)	2018-07-01	NO
P_toto_4IMC4.sort	IMC	40.83	111.66	Huhhot, Inner Mongolia	North_China	China	unknown	Adult	Marion Javal (INRAE)	2018-07-01	NO
P_toto_4IMC5.sort	IMC	40.83	111.66	Huhhot, Inner Mongolia	North_China	China	unknown	Adult	Marion Javal (INRAE)	2018-07-01	NO
P_toto_4IMC6.sort	IMC	40.83	111.66	Huhhot, Inner Mongolia	North_China	China	unknown	Adult	Marion Javal (INRAE)	2018-07-01	NO
P_toto_4IMC7.sort	IMC	40.83	111.66	Huhhot, Inner Mongolia	North_China	China	unknown	Adult	Marion Javal (INRAE)	2018-07-01	filtered by relatedness in SNPrelate
P_toto_4IMC8.sort	IMC	40.83	111.66	Huhhot, Inner Mongolia	North_China	China	unknown	Adult	Marion Javal (INRAE)	2018-07-01	NO
P_toto_4IMC9.sort	IMC	40.83	111.66	Huhhot, Inner Mongolia	North_China	China	unknown	Adult	Marion Javal (INRAE)	2018-07-01	NO
P_toto_5KOR1.sort	KOR	38.11	128.46	Gangwon	South Korea	South Korea	unknown	Adult	Marion Javal (INRAE)	2018-07-01	filtered by relatedness in SNPrelate	collect from a few trees at one spot
P_toto_5KOR10.sort	KOR	38.11	128.46	Gangwon	South Korea	South Korea	unknown	Adult	Marion Javal (INRAE)	2018-07-01	filtered by relatedness in SNPrelate	collect from a few trees at one spot
P_toto_5KOR11.sort	KOR	38.11	128.46	Gangwon	South Korea	South Korea	unknown	Adult	Marion Javal (INRAE)	2018-07-01	NO	collect from a few trees at one spot
P_toto_5KOR12.sort	KOR	38.11	128.46	Gangwon	South Korea	South Korea	unknown	Adult	Marion Javal (INRAE)	2018-07-01	filtered by relatedness in SNPrelate	collect from a few trees at one spot
P_toto_5KOR13.sort	KOR	38.11	128.46	Gangwon	South Korea	South Korea	unknown	Adult	Marion Javal (INRAE)	2018-07-01	filtered by relatedness in SNPrelate	collect from a few trees at one spot
P_toto_5KOR14.sort	KOR	38.11	128.46	Gangwon	South Korea	South Korea	unknown	Adult	Marion Javal (INRAE)	2018-07-01	filtered by relatedness in SNPrelate	collect from a few trees at one spot
P_toto_5KOR15.sort	KOR	38.11	128.46	Gangwon	South Korea	South Korea	unknown	Adult	Marion Javal (INRAE)	2018-07-01	filtered by relatedness in SNPrelate	collect from a few trees at one spot
P_toto_5KOR2.sort	KOR	38.11	128.46	Gangwon	South Korea	South Korea	unknown	Adult	Marion Javal (INRAE)	2018-07-01	filtered by relatedness in SNPrelate	collect from a few trees at one spot
P_toto_5KOR3.sort	KOR	38.11	128.46	Gangwon	South Korea	South Korea	unknown	Adult	Marion Javal (INRAE)	2018-07-01	filtered by relatedness in SNPrelate	collect from a few trees at one spot
P_toto_5KOR4.sort	KOR	38.11	128.46	Gangwon	South Korea	South Korea	unknown	Adult	Marion Javal (INRAE)	2018-07-01	filtered by relatedness in SNPrelate	collect from a few trees at one spot
P_toto_5KOR6.sort	KOR	38.11	128.46	Gangwon	South Korea	South Korea	unknown	Adult	Marion Javal (INRAE)	2018-07-01	filtered by relatedness in SNPrelate	collect from a few trees at one spot
P_toto_5KOR7.sort	KOR	38.11	128.46	Gangwon	South Korea	South Korea	unknown	Adult	Marion Javal (INRAE)	2018-07-01	filtered by relatedness in SNPrelate	collect from a few trees at one spot
P_toto_5KOR8.sort	KOR	38.11	128.46	Gangwon	South Korea	South Korea	unknown	Adult	Marion Javal (INRAE)	2018-07-01	filtered by relatedness in SNPrelate	collect from a few trees at one spot
P_toto_5KOR9.sort	KOR	38.11	128.46	Gangwon	South Korea	South Korea	unknown	Adult	Marion Javal (INRAE)	2018-07-01	filtered by relatedness in SNPrelate	collect from a few trees at one spot
P_toto_BB1.sort	BB	32.92	117.39	Bengbu, Anhui	South_China	China	2017	Adult	Juan Shi (BFU)	2018-07-01	NO
P_toto_BB10.sort	BB	32.92	117.39	Bengbu, Anhui	South_China	China	2017	Adult	Juan Shi (BFU)	2018-07-01	NO
P_toto_BB11.sort	BB	32.92	117.39	Bengbu, Anhui	South_China	China	2017	Adult	Juan Shi (BFU)	2018-07-01	NO
P_toto_BB12.sort	BB	32.92	117.39	Bengbu, Anhui	South_China	China	2017	Adult	Juan Shi (BFU)	2018-07-01	NO
P_toto_BB13.sort	BB	32.92	117.39	Bengbu, Anhui	South_China	China	2017	Adult	Juan Shi (BFU)	2018-07-01	NO
P_toto_BB14.sort	BB	32.92	117.39	Bengbu, Anhui	South_China	China	2017	Adult	Juan Shi (BFU)	2018-07-01	NO
P_toto_BB15.sort	BB	32.92	117.39	Bengbu, Anhui	South_China	China	2017	Adult	Juan Shi (BFU)	2018-07-01	NO
P_toto_BB16.sort	BB	32.92	117.39	Bengbu, Anhui	South_China	China	2017	Adult	Juan Shi (BFU)	2018-07-01	NO
P_toto_BB17.sort	BB	32.92	117.39	Bengbu, Anhui	South_China	China	2017	Adult	Juan Shi (BFU)	2018-07-01	NO
P_toto_BB18.sort	BB	32.92	117.39	Bengbu, Anhui	South_China	China	2017	Adult	Juan Shi (BFU)	2018-07-01	NO
P_toto_BB19.sort	BB	32.92	117.39	Bengbu, Anhui	South_China	China	2017	Adult	Juan Shi (BFU)	2018-07-01	NO
P_toto_BB2.sort	BB	32.92	117.39	Bengbu, Anhui	South_China	China	2017	Adult	Juan Shi (BFU)	2018-07-01	NO
P_toto_BB20.sort	BB	32.92	117.39	Bengbu, Anhui	South_China	China	2017	Adult	Juan Shi (BFU)	2018-07-01	NO
P_toto_BB3.sort	BB	32.92	117.39	Bengbu, Anhui	South_China	China	2017	Adult	Juan Shi (BFU)	2018-07-01	NO
P_toto_BB4.sort	BB	32.92	117.39	Bengbu, Anhui	South_China	China	2017	Adult	Juan Shi (BFU)	2018-07-01	NO
P_toto_BB5.sort	BB	32.92	117.39	Bengbu, Anhui	South_China	China	2017	Adult	Juan Shi (BFU)	2018-07-01	NO
P_toto_BB6.sort	BB	32.92	117.39	Bengbu, Anhui	South_China	China	2017	Adult	Juan Shi (BFU)	2018-07-01	NO
P_toto_BB7.sort	BB	32.92	117.39	Bengbu, Anhui	South_China	China	2017	Adult	Juan Shi (BFU)	2018-07-01	NO
P_toto_BB8.sort	BB	32.92	117.39	Bengbu, Anhui	South_China	China	2017	Adult	Juan Shi (BFU)	2018-07-01	NO
P_toto_BB9.sort	BB	32.92	117.39	Bengbu, Anhui	South_China	China	2017	Adult	Juan Shi (BFU)	2018-07-01	NO
P_toto_BJ1.sort	BJ	39.75	116.14	Beijing	North_China	China	2017	Adult	Juan Shi (BFU)	2018-07-01	NO
P_toto_BJ10.sort	BJ	39.75	116.14	Beijing	North_China	China	2017	Adult	Juan Shi (BFU)	2018-07-01	NO
P_toto_BJ2.sort	BJ	39.75	116.14	Beijing	North_China	China	2017	Adult	Juan Shi (BFU)	2018-07-01	NO
P_toto_BJ3.sort	BJ	39.75	116.14	Beijing	North_China	China	2017	Adult	Juan Shi (BFU)	2018-07-01	NO
P_toto_BJ4.sort	BJ	39.75	116.14	Beijing	North_China	China	2017	Adult	Juan Shi (BFU)	2018-07-01	NO
P_toto_BJ5.sort	BJ	39.75	116.14	Beijing	North_China	China	2017	Adult	Juan Shi (BFU)	2018-07-01	NO
P_toto_BJ6.sort	BJ	39.75	116.14	Beijing	North_China	China	2017	Adult	Juan Shi (BFU)	2018-07-01	NO
P_toto_BJ7.sort	BJ	39.75	116.14	Beijing	North_China	China	2017	Adult	Juan Shi (BFU)	2018-07-01	NO
P_toto_BJ8.sort	BJ	39.75	116.14	Beijing	North_China	China	2017	Adult	Juan Shi (BFU)	2018-07-01	NO
P_toto_BJ9.sort	BJ	39.75	116.14	Beijing	North_China	China	2017	Adult	Juan Shi (BFU)	2018-07-01	NO
P_toto_CH10.sort	CHE	40.98	117.95	Chengde, Hebei	North_China	China	2016	Adult	Marion Javal (INRAE)	2018-07-01	filtered by vcftools
P_toto_CH11.sort	CHE	40.98	117.95	Chengde, Hebei	North_China	China	2016	Adult	Marion Javal (INRAE)	2018-07-01	NO
P_toto_CH12.sort	CHE	40.98	117.95	Chengde, Hebei	North_China	China	2016	Adult	Marion Javal (INRAE)	2018-07-01	NO
P_toto_CH13.sort	CHE	40.98	117.95	Chengde, Hebei	North_China	China	2016	Adult	Marion Javal (INRAE)	2018-07-01	NO
P_toto_CH14.sort	CHE	40.98	117.95	Chengde, Hebei	North_China	China	2016	Adult	Marion Javal (INRAE)	2018-07-01	NO
P_toto_CH15.sort	CHE	40.98	117.95	Chengde, Hebei	North_China	China	2016	Adult	Marion Javal (INRAE)	2018-07-01	NO
P_toto_CH16.sort	CHE	40.98	117.95	Chengde, Hebei	North_China	China	2016	Adult	Marion Javal (INRAE)	2018-07-01	NO
P_toto_CH17.sort	CHE	40.98	117.95	Chengde, Hebei	North_China	China	2016	Adult	Marion Javal (INRAE)	2018-07-01	NO
P_toto_CH18.sort	CHE	40.98	117.95	Chengde, Hebei	North_China	China	2016	Adult	Marion Javal (INRAE)	2018-07-01	NO
P_toto_CH2.sort	CHE	40.98	117.95	Chengde, Hebei	North_China	China	2016	Adult	Marion Javal (INRAE)	2018-07-01	filtered by vcftools
P_toto_CH21.sort	CHE	40.98	117.95	Chengde, Hebei	North_China	China	2016	Adult	Marion Javal (INRAE)	2018-07-01	filtered by vcftools
P_toto_CH23.sort	CHE	40.98	117.95	Chengde, Hebei	North_China	China	2016	Adult	Marion Javal (INRAE)	2018-07-01	NO
P_toto_CH24.sort	CHE	40.98	117.95	Chengde, Hebei	North_China	China	2016	Adult	Marion Javal (INRAE)	2018-07-01	NO
P_toto_CH26.sort	CHE	40.98	117.95	Chengde, Hebei	North_China	China	2016	Adult	Marion Javal (INRAE)	2018-07-01	NO
P_toto_CH28.sort	CHE	40.98	117.95	Chengde, Hebei	North_China	China	2016	Adult	Marion Javal (INRAE)	2018-07-01	filtered by vcftools
P_toto_CH4.sort	CHE	40.98	117.95	Chengde, Hebei	North_China	China	2016	Adult	Marion Javal (INRAE)	2018-07-01	filtered by vcftools
P_toto_CH5.sort	CHE	40.98	117.95	Chengde, Hebei	North_China	China	2016	Adult	Marion Javal (INRAE)	2018-07-01	filtered by vcftools
P_toto_CH6.sort	CHE	40.98	117.95	Chengde, Hebei	North_China	China	2016	Adult	Marion Javal (INRAE)	2018-07-01	NO
P_toto_CH7.sort	CHE	40.98	117.95	Chengde, Hebei	North_China	China	2016	Adult	Marion Javal (INRAE)	2018-07-01	filtered by vcftools
P_toto_CH8.sort	CHE	40.98	117.95	Chengde, Hebei	North_China	China	2016	Adult	Marion Javal (INRAE)	2018-07-01	filtered by vcftools
P_toto_CH9.sort	CHE	40.98	117.95	Chengde, Hebei	North_China	China	2016	Adult	Marion Javal (INRAE)	2018-07-01	filtered by vcftools
P_toto_CHINE1.sort	CIX	30.17	121.27	Cixi, Zhejiang	South_China	China	2015	Adult	Marion Javal (INRAE)	2018-07-01	NO
P_toto_CHINE10.sort	CIX	30.17	121.27	Cixi, Zhejiang	South_China	China	2015	Adult	Marion Javal (INRAE)	2018-07-01	NO
P_toto_CHINE12.sort	CIX	30.17	121.27	Cixi, Zhejiang	South_China	China	2015	Adult	Marion Javal (INRAE)	2018-07-01	filtered by vcftools
P_toto_CHINE13.sort	CIX	30.17	121.27	Cixi, Zhejiang	South_China	China	2015	Adult	Marion Javal (INRAE)	2018-07-01	NO
P_toto_CHINE14.sort	CIX	30.17	121.27	Cixi, Zhejiang	South_China	China	2015	Adult	Marion Javal (INRAE)	2018-07-01	NO
P_toto_CHINE15.sort	CIX	30.17	121.27	Cixi, Zhejiang	South_China	China	2015	Adult	Marion Javal (INRAE)	2018-07-01	filtered by vcftools
P_toto_CHINE16.sort	CIX	30.17	121.27	Cixi, Zhejiang	South_China	China	2015	Adult	Marion Javal (INRAE)	2018-07-01	filtered by vcftools
P_toto_CHINE18.sort	CIX	30.17	121.27	Cixi, Zhejiang	South_China	China	2015	Adult	Marion Javal (INRAE)	2018-07-01	filtered by vcftools
P_toto_CHINE19.sort	CIX	30.17	121.27	Cixi, Zhejiang	South_China	China	2015	Adult	Marion Javal (INRAE)	2018-07-01	NO
P_toto_CHINE20.sort	CIX	30.17	121.27	Cixi, Zhejiang	South_China	China	2015	Adult	Marion Javal (INRAE)	2018-07-01	filtered by vcftools
P_toto_CHINE21.sort	CIX	30.17	121.27	Cixi, Zhejiang	South_China	China	2015	Adult	Marion Javal (INRAE)	2018-07-01	filtered by vcftools
P_toto_CHINE22.sort	CIX	30.17	121.27	Cixi, Zhejiang	South_China	China	2015	Adult	Marion Javal (INRAE)	2018-07-01	filtered by vcftools
P_toto_CHINE23.sort	CIX	30.17	121.27	Cixi, Zhejiang	South_China	China	2015	Adult	Marion Javal (INRAE)	2018-07-01	filtered by vcftools
P_toto_CHINE25.sort	CIX	30.17	121.27	Cixi, Zhejiang	South_China	China	2015	Adult	Marion Javal (INRAE)	2018-07-01	NO
P_toto_CHINE26.sort	CIX	30.17	121.27	Cixi, Zhejiang	South_China	China	2015	Adult	Marion Javal (INRAE)	2018-07-01	filtered by vcftools
P_toto_CHINE27.sort	CIX	30.17	121.27	Cixi, Zhejiang	South_China	China	2015	Adult	Marion Javal (INRAE)	2018-07-01	filtered by vcftools
P_toto_CHINE28.sort	CIX	30.17	121.27	Cixi, Zhejiang	South_China	China	2015	Adult	Marion Javal (INRAE)	2018-07-01	filtered by vcftools
P_toto_CHINE3.sort	CIX	30.17	121.27	Cixi, Zhejiang	South_China	China	2015	Adult	Marion Javal (INRAE)	2018-07-01	NO
P_toto_CHINE4.sort	CIX	30.17	121.27	Cixi, Zhejiang	South_China	China	2015	Adult	Marion Javal (INRAE)	2018-07-01	filtered by vcftools
P_toto_CHINE5.sort	CIX	30.17	121.27	Cixi, Zhejiang	South_China	China	2015	Adult	Marion Javal (INRAE)	2018-07-01	NO
P_toto_CHINE7.sort	CIX	30.17	121.27	Cixi, Zhejiang	South_China	China	2015	Adult	Marion Javal (INRAE)	2018-07-01	NO
P_toto_CHINE8.sort	CIX	30.17	121.27	Cixi, Zhejiang	South_China	China	2015	Adult	Marion Javal (INRAE)	2018-07-01	NO
P_toto_CX1.sort	CIX	30.17	121.27	Cixi, Zhejiang	South_China	China	2017	Adult	Juan Shi (BFU)	2018-07-01	NO
P_toto_CX10.sort	CIX	30.17	121.27	Cixi, Zhejiang	South_China	China	2017	Adult	Juan Shi (BFU)	2018-07-01	NO
P_toto_CX12.sort	CIX	30.17	121.27	Cixi, Zhejiang	South_China	China	2017	Adult	Juan Shi (BFU)	2018-07-01	NO
P_toto_CX13.sort	CIX	30.17	121.27	Cixi, Zhejiang	South_China	China	2017	Adult	Juan Shi (BFU)	2018-07-01	NO
P_toto_CX15.sort	CIX	30.17	121.27	Cixi, Zhejiang	South_China	China	2017	Adult	Juan Shi (BFU)	2018-07-01	NO
P_toto_CX16.sort	CIX	30.17	121.27	Cixi, Zhejiang	South_China	China	2017	Adult	Juan Shi (BFU)	2018-07-01	NO
P_toto_CX18.sort	CIX	30.17	121.27	Cixi, Zhejiang	South_China	China	2017	Adult	Juan Shi (BFU)	2018-07-01	NO
P_toto_CX19.sort	CIX	30.17	121.27	Cixi, Zhejiang	South_China	China	2017	Adult	Juan Shi (BFU)	2018-07-01	NO
P_toto_CX20.sort	CIX	30.17	121.27	Cixi, Zhejiang	South_China	China	2017	Adult	Juan Shi (BFU)	2018-07-01	filtered by vcftools
P_toto_CX4.sort	CIX	30.17	121.27	Cixi, Zhejiang	South_China	China	2017	Adult	Juan Shi (BFU)	2018-07-01	NO
P_toto_CX5.sort	CIX	30.17	121.27	Cixi, Zhejiang	South_China	China	2017	Adult	Juan Shi (BFU)	2018-07-01	NO
P_toto_CX6.sort	CIX	30.17	121.27	Cixi, Zhejiang	South_China	China	2017	Adult	Juan Shi (BFU)	2018-07-01	NO
P_toto_CX7.sort	CIX	30.17	121.27	Cixi, Zhejiang	South_China	China	2017	Adult	Juan Shi (BFU)	2018-07-01	NO
P_toto_CX8.sort	CIX	30.17	121.27	Cixi, Zhejiang	South_China	China	2017	Adult	Juan Shi (BFU)	2018-07-01	NO
P_toto_CX9.sort	CIX	30.17	121.27	Cixi, Zhejiang	South_China	China	2017	Adult	Juan Shi (BFU)	2018-07-01	NO
P_toto_EBCL007.sort	KNA	37.37	126.64	Pocheon, Gyeonggi	South Korea	South Korea	2015	Adult	Marion Javal (INRAE)	2018-07-01	filtered by relatedness in SNPrelate
P_toto_EBCL008.sort	KNA	37.37	126.64	Pocheon, Gyeonggi	South Korea	South Korea	2015	Adult	Marion Javal (INRAE)	2018-07-01	filtered by relatedness in SNPrelate
P_toto_EBCL009.sort	INC	37.45	126.7	Incheon	South Korea	South Korea	2013	Adult	Marion Javal (INRAE)	2018-07-01	NO
P_toto_EBCL010.sort	INC	37.45	126.7	Incheon	South Korea	South Korea	2014	Adult	Marion Javal (INRAE)	2018-07-01	NO
P_toto_HA10.sort	HRB	45.8	126.54	Harbin, Heilongjiang	Northeast_China	China	2016	Adult	Marion Javal (INRAE)	2018-07-01	NO
P_toto_HA11.sort	HRB	45.8	126.54	Harbin, Heilongjiang	Northeast_China	China	2016	Adult	Marion Javal (INRAE)	2018-07-01	NO
P_toto_HA13.sort	HRB	45.8	126.54	Harbin, Heilongjiang	Northeast_China	China	2016	Adult	Marion Javal (INRAE)	2018-07-01	NO
P_toto_HA15.sort	HRB	45.8	126.54	Harbin, Heilongjiang	Northeast_China	China	2016	Adult	Marion Javal (INRAE)	2018-07-01	NO
P_toto_HA2.sort	HRB	45.8	126.54	Harbin, Heilongjiang	Northeast_China	China	2016	Adult	Marion Javal (INRAE)	2018-07-01	NO
P_toto_HA3.sort	HRB	45.8	126.54	Harbin, Heilongjiang	Northeast_China	China	2016	Adult	Marion Javal (INRAE)	2018-07-01	NO
P_toto_HA5.sort	HRB	45.8	126.54	Harbin, Heilongjiang	Northeast_China	China	2016	Adult	Marion Javal (INRAE)	2018-07-01	NO
P_toto_HA6.sort	HRB	45.8	126.54	Harbin, Heilongjiang	Northeast_China	China	2016	Adult	Marion Javal (INRAE)	2018-07-01	NO
P_toto_HA7.sort	HRB	45.8	126.54	Harbin, Heilongjiang	Northeast_China	China	2016	Adult	Marion Javal (INRAE)	2018-07-01	NO
P_toto_HA8.sort	HRB	45.8	126.54	Harbin, Heilongjiang	Northeast_China	China	2016	Adult	Marion Javal (INRAE)	2018-07-01	NO
P_toto_HA9.sort	HRB	45.8	126.54	Harbin, Heilongjiang	Northeast_China	China	2016	Adult	Marion Javal (INRAE)	2018-07-01	NO
P_toto_HS1.sort	HS	37.74	115.67	Hengshui, Hebei	North_China	China	2017	Adult	Juan Shi (BFU)	2018-07-01	NO
P_toto_HS10.sort	HS	37.74	115.67	Hengshui, Hebei	North_China	China	2017	Adult	Juan Shi (BFU)	2018-07-01	NO
P_toto_HS11.sort	HS	37.74	115.67	Hengshui, Hebei	North_China	China	2017	Adult	Juan Shi (BFU)	2018-07-01	NO
P_toto_HS12.sort	HS	37.74	115.67	Hengshui, Hebei	North_China	China	2017	Adult	Juan Shi (BFU)	2018-07-01	NO
P_toto_HS13.sort	HS	37.74	115.67	Hengshui, Hebei	North_China	China	2017	Adult	Juan Shi (BFU)	2018-07-01	NO
P_toto_HS14.sort	HS	37.74	115.67	Hengshui, Hebei	North_China	China	2017	Adult	Juan Shi (BFU)	2018-07-01	NO
P_toto_HS15.sort	HS	37.74	115.67	Hengshui, Hebei	North_China	China	2017	Adult	Juan Shi (BFU)	2018-07-01	NO
P_toto_HS16.sort	HS	37.74	115.67	Hengshui, Hebei	North_China	China	2017	Adult	Juan Shi (BFU)	2018-07-01	NO
P_toto_HS17.sort	HS	37.74	115.67	Hengshui, Hebei	North_China	China	2017	Adult	Juan Shi (BFU)	2018-07-01	NO
P_toto_HS19.sort	HS	37.74	115.67	Hengshui, Hebei	North_China	China	2017	Adult	Juan Shi (BFU)	2018-07-01	NO
P_toto_HS2.sort	HS	37.74	115.67	Hengshui, Hebei	North_China	China	2017	Adult	Juan Shi (BFU)	2018-07-01	NO
P_toto_HS20.sort	HS	37.74	115.67	Hengshui, Hebei	North_China	China	2017	Adult	Juan Shi (BFU)	2018-07-01	NO
P_toto_HS4.sort	HS	37.74	115.67	Hengshui, Hebei	North_China	China	2017	Adult	Juan Shi (BFU)	2018-07-01	NO
P_toto_HS5.sort	HS	37.74	115.67	Hengshui, Hebei	North_China	China	2017	Adult	Juan Shi (BFU)	2018-07-01	NO
P_toto_HS6.sort	HS	37.74	115.67	Hengshui, Hebei	North_China	China	2017	Adult	Juan Shi (BFU)	2018-07-01	NO
P_toto_HS7.sort	HS	37.74	115.67	Hengshui, Hebei	North_China	China	2017	Adult	Juan Shi (BFU)	2018-07-01	NO
P_toto_HS8.sort	HS	37.74	115.67	Hengshui, Hebei	North_China	China	2017	Adult	Juan Shi (BFU)	2018-07-01	NO
P_toto_HS9.sort	HS	37.74	115.67	Hengshui, Hebei	North_China	China	2017	Adult	Juan Shi (BFU)	2018-07-01	NO
P_toto_JI1.sort	JI	36.65	117.12	Jinan, Shandong	North_China	China	2016	Adult	Marion Javal (INRAE)	2018-07-01	NO
P_toto_JI10.sort	JI	36.65	117.12	Jinan, Shandong	North_China	China	2016	Adult	Marion Javal (INRAE)	2018-07-01	NO
P_toto_JI11.sort	JI	36.65	117.12	Jinan, Shandong	North_China	China	2016	Adult	Marion Javal (INRAE)	2018-07-01	NO
P_toto_JI12.sort	JI	36.65	117.12	Jinan, Shandong	North_China	China	2016	Adult	Marion Javal (INRAE)	2018-07-01	NO
P_toto_JI2.sort	JI	36.65	117.12	Jinan, Shandong	North_China	China	2016	Adult	Marion Javal (INRAE)	2018-07-01	NO
P_toto_JI3.sort	JI	36.65	117.12	Jinan, Shandong	North_China	China	2016	Adult	Marion Javal (INRAE)	2018-07-01	NO
P_toto_JI4.sort	JI	36.65	117.12	Jinan, Shandong	North_China	China	2016	Adult	Marion Javal (INRAE)	2018-07-01	NO
P_toto_JI5.sort	JI	36.65	117.12	Jinan, Shandong	North_China	China	2016	Adult	Marion Javal (INRAE)	2018-07-01	NO
P_toto_JI6.sort	JI	36.65	117.12	Jinan, Shandong	North_China	China	2016	Adult	Marion Javal (INRAE)	2018-07-01	NO
P_toto_JI7.sort	JI	36.65	117.12	Jinan, Shandong	North_China	China	2016	Adult	Marion Javal (INRAE)	2018-07-01	NO
P_toto_JI8.sort	JI	36.65	117.12	Jinan, Shandong	North_China	China	2016	Adult	Marion Javal (INRAE)	2018-07-01	NO
P_toto_JI9.sort	JI	36.65	117.12	Jinan, Shandong	North_China	China	2016	Adult	Marion Javal (INRAE)	2018-07-01	NO
P_toto_KNA2015_04.sort	KNA	37.75	127.17	Pocheon, Gyeonggi	South Korea	South Korea	2015	Adult	Marion Javal (INRAE)	2018-07-01	filtered by relatedness in SNPrelate
P_toto_KNA2015_1.sort	KNA	37.75	127.17	Pocheon, Gyeonggi	South Korea	South Korea	2015	Adult	Marion Javal (INRAE)	2018-07-01	filtered by vcftools
P_toto_QI10.sort	QI	38.02	106.08	Qingtongxia, Ningxia	Northwest_China	China	2016	Adult	Marion Javal (INRAE)	2018-07-01	NO
P_toto_QI11.sort	QI	38.02	106.08	Qingtongxia, Ningxia	Northwest_China	China	2016	Adult	Marion Javal (INRAE)	2018-07-01	NO
P_toto_QI12.sort	QI	38.02	106.08	Qingtongxia, Ningxia	Northwest_China	China	2016	Adult	Marion Javal (INRAE)	2018-07-01	NO
P_toto_QI13.sort	QI	38.02	106.08	Qingtongxia, Ningxia	Northwest_China	China	2016	Adult	Marion Javal (INRAE)	2018-07-01	NO
P_toto_QI14.sort	QI	38.02	106.08	Qingtongxia, Ningxia	Northwest_China	China	2016	Adult	Marion Javal (INRAE)	2018-07-01	NO
P_toto_QI17.sort	QI	38.02	106.08	Qingtongxia, Ningxia	Northwest_China	China	2016	Adult	Marion Javal (INRAE)	2018-07-01	NO
P_toto_QI18.sort	QI	38.02	106.08	Qingtongxia, Ningxia	Northwest_China	China	2016	Adult	Marion Javal (INRAE)	2018-07-01	NO
P_toto_QI19.sort	QI	38.02	106.08	Qingtongxia, Ningxia	Northwest_China	China	2016	Adult	Marion Javal (INRAE)	2018-07-01	NO
P_toto_QI2.sort	QI	38.02	106.08	Qingtongxia, Ningxia	Northwest_China	China	2016	Adult	Marion Javal (INRAE)	2018-07-01	NO
P_toto_QI20.sort	QI	38.02	106.08	Qingtongxia, Ningxia	Northwest_China	China	2016	Adult	Marion Javal (INRAE)	2018-07-01	NO
P_toto_QI21.sort	QI	38.02	106.08	Qingtongxia, Ningxia	Northwest_China	China	2016	Adult	Marion Javal (INRAE)	2018-07-01	NO
P_toto_QI22.sort	QI	38.02	106.08	Qingtongxia, Ningxia	Northwest_China	China	2016	Adult	Marion Javal (INRAE)	2018-07-01	NO
P_toto_QI24.sort	QI	38.02	106.08	Qingtongxia, Ningxia	Northwest_China	China	2016	Adult	Marion Javal (INRAE)	2018-07-01	NO
P_toto_QI25.sort	QI	38.02	106.08	Qingtongxia, Ningxia	Northwest_China	China	2016	Adult	Marion Javal (INRAE)	2018-07-01	NO
P_toto_QI27.sort	QI	38.02	106.08	Qingtongxia, Ningxia	Northwest_China	China	2016	Adult	Marion Javal (INRAE)	2018-07-01	NO
P_toto_QI28.sort	QI	38.02	106.08	Qingtongxia, Ningxia	Northwest_China	China	2016	Adult	Marion Javal (INRAE)	2018-07-01	NO
P_toto_QI29.sort	QI	38.02	106.08	Qingtongxia, Ningxia	Northwest_China	China	2016	Adult	Marion Javal (INRAE)	2018-07-01	NO
P_toto_QI3.sort	QI	38.02	106.08	Qingtongxia, Ningxia	Northwest_China	China	2016	Adult	Marion Javal (INRAE)	2018-07-01	NO
P_toto_QI30.sort	QI	38.02	106.08	Qingtongxia, Ningxia	Northwest_China	China	2016	Adult	Marion Javal (INRAE)	2018-07-01	NO
P_toto_QI39.sort	QI	38.02	106.08	Qingtongxia, Ningxia	Northwest_China	China	2016	Adult	Marion Javal (INRAE)	2018-07-01	NO
P_toto_QI4.sort	QI	38.02	106.08	Qingtongxia, Ningxia	Northwest_China	China	2016	Adult	Marion Javal (INRAE)	2018-07-01	NO
P_toto_QI5.sort	QI	38.02	106.08	Qingtongxia, Ningxia	Northwest_China	China	2016	Adult	Marion Javal (INRAE)	2018-07-01	NO
P_toto_QI51.sort	QI	38.02	106.08	Qingtongxia, Ningxia	Northwest_China	China	2016	Adult	Marion Javal (INRAE)	2018-07-01	NO
P_toto_QI6.sort	QI	38.02	106.08	Qingtongxia, Ningxia	Northwest_China	China	2016	Adult	Marion Javal (INRAE)	2018-07-01	NO
P_toto_QI8.sort	QI	38.02	106.08	Qingtongxia, Ningxia	Northwest_China	China	2016	Adult	Marion Javal (INRAE)	2018-07-01	NO
P_toto_SH1.sort	SHI	38.05	114.51	Shijiazhuang, Hebei	North_China	China	2016	Adult	Marion Javal (INRAE)	2018-07-01	NO
P_toto_SH16.sort	SHI	38.05	114.51	Shijiazhuang, Hebei	North_China	China	2016	Adult	Marion Javal (INRAE)	2018-07-01	NO
P_toto_SH18.sort	SHI	38.05	114.51	Shijiazhuang, Hebei	North_China	China	2016	Adult	Marion Javal (INRAE)	2018-07-01	NO
P_toto_SH2.sort	SHI	38.05	114.51	Shijiazhuang, Hebei	North_China	China	2016	Adult	Marion Javal (INRAE)	2018-07-01	NO
P_toto_SH21.sort	SHI	38.05	114.51	Shijiazhuang, Hebei	North_China	China	2016	Adult	Marion Javal (INRAE)	2018-07-01	NO
P_toto_SH22.sort	SHI	38.05	114.51	Shijiazhuang, Hebei	North_China	China	2016	Adult	Marion Javal (INRAE)	2018-07-01	NO
P_toto_SH23.sort	SHI	38.05	114.51	Shijiazhuang, Hebei	North_China	China	2016	Adult	Marion Javal (INRAE)	2018-07-01	NO
P_toto_SH24.sort	SHI	38.05	114.51	Shijiazhuang, Hebei	North_China	China	2016	Adult	Marion Javal (INRAE)	2018-07-01	NO
P_toto_SH25.sort	SHI	38.05	114.51	Shijiazhuang, Hebei	North_China	China	2016	Adult	Marion Javal (INRAE)	2018-07-01	NO
P_toto_SH26.sort	SHI	38.05	114.51	Shijiazhuang, Hebei	North_China	China	2016	Adult	Marion Javal (INRAE)	2018-07-01	NO
P_toto_SH27.sort	SHI	38.05	114.51	Shijiazhuang, Hebei	North_China	China	2016	Adult	Marion Javal (INRAE)	2018-07-01	NO
P_toto_SH28.sort	SHI	38.05	114.51	Shijiazhuang, Hebei	North_China	China	2016	Adult	Marion Javal (INRAE)	2018-07-01	NO
P_toto_SH5.sort	SHI	38.05	114.51	Shijiazhuang, Hebei	North_China	China	2016	Adult	Marion Javal (INRAE)	2018-07-01	NO
P_toto_SH6.sort	SHI	38.05	114.51	Shijiazhuang, Hebei	North_China	China	2016	Adult	Marion Javal (INRAE)	2018-07-01	NO
P_toto_SH7.sort	SHI	38.05	114.51	Shijiazhuang, Hebei	North_China	China	2016	Adult	Marion Javal (INRAE)	2018-07-01	NO
P_toto_SH8.sort	SHI	38.05	114.51	Shijiazhuang, Hebei	North_China	China	2016	Adult	Marion Javal (INRAE)	2018-07-01	NO
P_toto_SH9.sort	SHI	38.05	114.51	Shijiazhuang, Hebei	North_China	China	2016	Adult	Marion Javal (INRAE)	2018-07-01	NO
P_toto_SY1.sort	SHY	42.05	123.36	Shenyang, Liaoning	Northeast_China	China	2017	Adult	Juan Shi (BFU)	2018-07-01	NO
P_toto_SY10.sort	SHY	42.05	123.36	Shenyang, Liaoning	Northeast_China	China	2017	Adult	Juan Shi (BFU)	2018-07-01	NO
P_toto_SY12.sort	SHY	42.05	123.36	Shenyang, Liaoning	Northeast_China	China	2017	Adult	Juan Shi (BFU)	2018-07-01	NO
P_toto_SY13.sort	SHY	42.05	123.36	Shenyang, Liaoning	Northeast_China	China	2017	Adult	Juan Shi (BFU)	2018-07-01	NO
P_toto_SY14.sort	SHY	42.05	123.36	Shenyang, Liaoning	Northeast_China	China	2017	Adult	Juan Shi (BFU)	2018-07-01	NO
P_toto_SY15.sort	SHY	42.05	123.36	Shenyang, Liaoning	Northeast_China	China	2017	Adult	Juan Shi (BFU)	2018-07-01	NO
P_toto_SY16.sort	SHY	42.05	123.36	Shenyang, Liaoning	Northeast_China	China	2017	Adult	Juan Shi (BFU)	2018-07-01	NO
P_toto_SY17.sort	SHY	42.05	123.36	Shenyang, Liaoning	Northeast_China	China	2017	Adult	Juan Shi (BFU)	2018-07-01	NO
P_toto_SY18.sort	SHY	42.05	123.36	Shenyang, Liaoning	Northeast_China	China	2017	Adult	Juan Shi (BFU)	2018-07-01	NO
P_toto_SY20.sort	SHY	42.05	123.36	Shenyang, Liaoning	Northeast_China	China	2017	Adult	Juan Shi (BFU)	2018-07-01	NO
P_toto_SY3.sort	SHY	42.05	123.36	Shenyang, Liaoning	Northeast_China	China	2017	Adult	Juan Shi (BFU)	2018-07-01	NO
P_toto_SY4.sort	SHY	42.05	123.36	Shenyang, Liaoning	Northeast_China	China	2017	Adult	Juan Shi (BFU)	2018-07-01	NO
P_toto_SY6.sort	SHY	42.05	123.36	Shenyang, Liaoning	Northeast_China	China	2017	Adult	Juan Shi (BFU)	2018-07-01	NO
P_toto_SY7.sort	SHY	42.05	123.36	Shenyang, Liaoning	Northeast_China	China	2017	Adult	Juan Shi (BFU)	2018-07-01	NO
P_toto_SY8.sort	SHY	42.05	123.36	Shenyang, Liaoning	Northeast_China	China	2017	Adult	Juan Shi (BFU)	2018-07-01	NO
P_toto_SY9.sort	SHY	42.05	123.36	Shenyang, Liaoning	Northeast_China	China	2017	Adult	Juan Shi (BFU)	2018-07-01	NO
P_toto_TA1.sort	TA	36.2	117.09	Tai'an, Shandong	North_China	China	2016	Adult	Marion Javal (INRAE)	2018-07-01	NO
P_toto_TA10.sort	TA	36.2	117.09	Tai'an, Shandong	North_China	China	2016	Adult	Marion Javal (INRAE)	2018-07-01	NO
P_toto_TA11.sort	TA	36.2	117.09	Tai'an, Shandong	North_China	China	2016	Adult	Marion Javal (INRAE)	2018-07-01	NO
P_toto_TA2.sort	TA	36.2	117.09	Tai'an, Shandong	North_China	China	2016	Adult	Marion Javal (INRAE)	2018-07-01	NO
P_toto_TA3.sort	TA	36.2	117.09	Tai'an, Shandong	North_China	China	2016	Adult	Marion Javal (INRAE)	2018-07-01	NO
P_toto_TA4.sort	TA	36.2	117.09	Tai'an, Shandong	North_China	China	2016	Adult	Marion Javal (INRAE)	2018-07-01	NO
P_toto_TA5.sort	TA	36.2	117.09	Tai'an, Shandong	North_China	China	2016	Adult	Marion Javal (INRAE)	2018-07-01	NO
P_toto_TA6.sort	TA	36.2	117.09	Tai'an, Shandong	North_China	China	2016	Adult	Marion Javal (INRAE)	2018-07-01	NO
P_toto_TA7.sort	TA	36.2	117.09	Tai'an, Shandong	North_China	China	2016	Adult	Marion Javal (INRAE)	2018-07-01	NO
P_toto_TA8.sort	TA	36.2	117.09	Tai'an, Shandong	North_China	China	2016	Adult	Marion Javal (INRAE)	2018-07-01	NO
P_toto_TA9.sort	TA	36.2	117.09	Tai'an, Shandong	North_China	China	2016	Adult	Marion Javal (INRAE)	2018-07-01	NO
P_toto_TL10.sort	TOL	43.65	122.24	Tongliao, Inner Mongolia	Northeast_China	China	2017	Adult	Juan Shi (BFU)	2018-07-01	NO
P_toto_TL11.sort	TOL	43.65	122.24	Tongliao, Inner Mongolia	Northeast_China	China	2017	Adult	Juan Shi (BFU)	2018-07-01	NO
P_toto_TL12.sort	TOL	43.65	122.24	Tongliao, Inner Mongolia	Northeast_China	China	2017	Adult	Juan Shi (BFU)	2018-07-01	NO
P_toto_TL13.sort	TOL	43.65	122.24	Tongliao, Inner Mongolia	Northeast_China	China	2017	Adult	Juan Shi (BFU)	2018-07-01	NO
P_toto_TL14.sort	TOL	43.65	122.24	Tongliao, Inner Mongolia	Northeast_China	China	2017	Adult	Juan Shi (BFU)	2018-07-01	NO
P_toto_TL15.sort	TOL	43.65	122.24	Tongliao, Inner Mongolia	Northeast_China	China	2017	Adult	Juan Shi (BFU)	2018-07-01	NO
P_toto_TL16.sort	TOL	43.65	122.24	Tongliao, Inner Mongolia	Northeast_China	China	2017	Adult	Juan Shi (BFU)	2018-07-01	NO
P_toto_TL17.sort	TOL	43.65	122.24	Tongliao, Inner Mongolia	Northeast_China	China	2017	Adult	Juan Shi (BFU)	2018-07-01	NO
P_toto_TL18.sort	TOL	43.65	122.24	Tongliao, Inner Mongolia	Northeast_China	China	2017	Adult	Juan Shi (BFU)	2018-07-01	NO
P_toto_TL19.sort	TOL	43.65	122.24	Tongliao, Inner Mongolia	Northeast_China	China	2017	Adult	Juan Shi (BFU)	2018-07-01	NO
P_toto_TL20.sort	TOL	43.65	122.24	Tongliao, Inner Mongolia	Northeast_China	China	2017	Adult	Juan Shi (BFU)	2018-07-01	NO
P_toto_TL22.sort	TOL	43.65	122.24	Tongliao, Inner Mongolia	Northeast_China	China	2017	Adult	Juan Shi (BFU)	2018-07-01	NO
P_toto_TL23.sort	TOL	43.65	122.24	Tongliao, Inner Mongolia	Northeast_China	China	2017	Adult	Juan Shi (BFU)	2018-07-01	NO
P_toto_TL24.sort	TOL	43.65	122.24	Tongliao, Inner Mongolia	Northeast_China	China	2017	Adult	Juan Shi (BFU)	2018-07-01	NO
P_toto_TL25.sort	TOL	43.65	122.24	Tongliao, Inner Mongolia	Northeast_China	China	2017	Adult	Juan Shi (BFU)	2018-07-01	NO
P_toto_TL26.sort	TOL	43.65	122.24	Tongliao, Inner Mongolia	Northeast_China	China	2017	Adult	Juan Shi (BFU)	2018-07-01	NO
P_toto_TL27.sort	TOL	43.65	122.24	Tongliao, Inner Mongolia	Northeast_China	China	2017	Adult	Juan Shi (BFU)	2018-07-01	NO
P_toto_TL28.sort	TOL	43.65	122.24	Tongliao, Inner Mongolia	Northeast_China	China	2017	Adult	Juan Shi (BFU)	2018-07-01	NO
P_toto_TL3.sort	TOL	43.65	122.24	Tongliao, Inner Mongolia	Northeast_China	China	2017	Adult	Juan Shi (BFU)	2018-07-01	NO
P_toto_TL5.sort	TOL	43.65	122.24	Tongliao, Inner Mongolia	Northeast_China	China	2017	Adult	Juan Shi (BFU)	2018-07-01	filtered by vcftools
P_toto_TL6.sort	TOL	43.65	122.24	Tongliao, Inner Mongolia	Northeast_China	China	2017	Adult	Juan Shi (BFU)	2018-07-01	NO
P_toto_TL7.sort	TOL	43.65	122.24	Tongliao, Inner Mongolia	Northeast_China	China	2017	Adult	Juan Shi (BFU)	2018-07-01	NO
P_toto_TL8.sort	TOL	43.65	122.24	Tongliao, Inner Mongolia	Northeast_China	China	2017	Adult	Juan Shi (BFU)	2018-07-01	NO
P_toto_TL9.sort	TOL	43.65	122.24	Tongliao, Inner Mongolia	Northeast_China	China	2017	Adult	Juan Shi (BFU)	2018-07-01	NO
P_toto_TO1.sort	TOL	43.65	122.24	Tongliao, Inner Mongolia	Northeast_China	China	2016	Adult	Marion Javal (INRAE)	2018-07-01	filtered by relatedness in SNPrelate
P_toto_TO11.sort	TOL	43.65	122.24	Tongliao, Inner Mongolia	Northeast_China	China	2016	Adult	Marion Javal (INRAE)	2018-07-01	NO
P_toto_TO13.sort	TOL	43.65	122.24	Tongliao, Inner Mongolia	Northeast_China	China	2016	Adult	Marion Javal (INRAE)	2018-07-01	NO
P_toto_TO14.sort	TOL	43.65	122.24	Tongliao, Inner Mongolia	Northeast_China	China	2016	Adult	Marion Javal (INRAE)	2018-07-01	NO
P_toto_TO15.sort	TOL	43.65	122.24	Tongliao, Inner Mongolia	Northeast_China	China	2016	Adult	Marion Javal (INRAE)	2018-07-01	NO
P_toto_TO16.sort	TOL	43.65	122.24	Tongliao, Inner Mongolia	Northeast_China	China	2016	Adult	Marion Javal (INRAE)	2018-07-01	NO
P_toto_TO17.sort	TOL	43.65	122.24	Tongliao, Inner Mongolia	Northeast_China	China	2016	Adult	Marion Javal (INRAE)	2018-07-01	NO
P_toto_TO18.sort	TOL	43.65	122.24	Tongliao, Inner Mongolia	Northeast_China	China	2016	Adult	Marion Javal (INRAE)	2018-07-01	NO
P_toto_TO20.sort	TOL	43.65	122.24	Tongliao, Inner Mongolia	Northeast_China	China	2016	Adult	Marion Javal (INRAE)	2018-07-01	NO
P_toto_TO21.sort	TOL	43.65	122.24	Tongliao, Inner Mongolia	Northeast_China	China	2016	Adult	Marion Javal (INRAE)	2018-07-01	NO
P_toto_TO22.sort	TOL	43.65	122.24	Tongliao, Inner Mongolia	Northeast_China	China	2016	Adult	Marion Javal (INRAE)	2018-07-01	NO
P_toto_TO23.sort	TOL	43.65	122.24	Tongliao, Inner Mongolia	Northeast_China	China	2016	Adult	Marion Javal (INRAE)	2018-07-01	NO
P_toto_TO24.sort	TOL	43.65	122.24	Tongliao, Inner Mongolia	Northeast_China	China	2016	Adult	Marion Javal (INRAE)	2018-07-01	NO
P_toto_TO28.sort	TOL	43.65	122.24	Tongliao, Inner Mongolia	Northeast_China	China	2016	Adult	Marion Javal (INRAE)	2018-07-01	NO
P_toto_TO29.sort	TOL	43.65	122.24	Tongliao, Inner Mongolia	Northeast_China	China	2016	Adult	Marion Javal (INRAE)	2018-07-01	NO
P_toto_TO3.sort	TOL	43.65	122.24	Tongliao, Inner Mongolia	Northeast_China	China	2016	Adult	Marion Javal (INRAE)	2018-07-01	NO
P_toto_TO30.sort	TOL	43.65	122.24	Tongliao, Inner Mongolia	Northeast_China	China	2016	Adult	Marion Javal (INRAE)	2018-07-01	NO
P_toto_TO4.sort	TOL	43.65	122.24	Tongliao, Inner Mongolia	Northeast_China	China	2016	Adult	Marion Javal (INRAE)	2018-07-01	NO
P_toto_TO5.sort	TOL	43.65	122.24	Tongliao, Inner Mongolia	Northeast_China	China	2016	Adult	Marion Javal (INRAE)	2018-07-01	NO
P_toto_TO6.sort	TOL	43.65	122.24	Tongliao, Inner Mongolia	Northeast_China	China	2016	Adult	Marion Javal (INRAE)	2018-07-01	NO
P_toto_TO7.sort	TOL	43.65	122.24	Tongliao, Inner Mongolia	Northeast_China	China	2016	Adult	Marion Javal (INRAE)	2018-07-01	NO
P_toto_TO9.sort	TOL	43.65	122.24	Tongliao, Inner Mongolia	Northeast_China	China	2016	Adult	Marion Javal (INRAE)	2018-07-01	NO
P_toto_ULS2015_01.sort	ULS	35.54	129.31	Ulsan	South Korea	South Korea	2015	Adult	Marion Javal (INRAE)	2018-07-01	filtered by vcftools
P_toto_ULS2015_02.sort	ULS	35.54	129.31	Ulsan	South Korea	South Korea	2015	Adult	Marion Javal (INRAE)	2018-07-01	filtered by vcftools
P_toto_ULS2015_04.sort	ULS	35.54	129.31	Ulsan	South Korea	South Korea	2015	Adult	Marion Javal (INRAE)	2018-07-01	filtered by vcftools
P_toto_YC23.sort	YC	37.75	107.4	Yanchi, Ningxia	Northwest_China	China	2016	Adult	Marion Javal (INRAE)	2018-07-01	NO
P_toto_YC25.sort	YC	37.75	107.4	Yanchi, Ningxia	Northwest_China	China	2016	Adult	Marion Javal (INRAE)	2018-07-01	NO
P_toto_YC26.sort	YC	37.75	107.4	Yanchi, Ningxia	Northwest_China	China	2016	Adult	Marion Javal (INRAE)	2018-07-01	NO
P_toto_YC27.sort	YC	37.75	107.4	Yanchi, Ningxia	Northwest_China	China	2016	Adult	Marion Javal (INRAE)	2018-07-01	NO
P_toto_YC28.sort	YC	37.75	107.4	Yanchi, Ningxia	Northwest_China	China	2016	Adult	Marion Javal (INRAE)	2018-07-01	NO
P_toto_YC29.sort	YC	37.75	107.4	Yanchi, Ningxia	Northwest_China	China	2016	Adult	Marion Javal (INRAE)	2018-07-01	NO
P_toto_YC30.sort	YC	37.75	107.4	Yanchi, Ningxia	Northwest_China	China	2016	Adult	Marion Javal (INRAE)	2018-07-01	NO
P_toto_YJ1.sort	YJ	42.66	129.44	Yanji, Jilin	Northeast_China	China	2016	Adult	Marion Javal (INRAE)	2018-07-01	NO
P_toto_YJ11.sort	YJ	42.66	129.44	Yanji, Jilin	Northeast_China	China	2016	Adult	Marion Javal (INRAE)	2018-07-01	NO
P_toto_YJ12.sort	YJ	42.66	129.44	Yanji, Jilin	Northeast_China	China	2016	Adult	Marion Javal (INRAE)	2018-07-01	NO
P_toto_YJ13.sort	YJ	42.66	129.44	Yanji, Jilin	Northeast_China	China	2016	Adult	Marion Javal (INRAE)	2018-07-01	NO
P_toto_YJ14.sort	YJ	42.66	129.44	Yanji, Jilin	Northeast_China	China	2016	Adult	Marion Javal (INRAE)	2018-07-01	NO
P_toto_YJ15.sort	YJ	42.66	129.44	Yanji, Jilin	Northeast_China	China	2016	Adult	Marion Javal (INRAE)	2018-07-01	NO
P_toto_YJ16.sort	YJ	42.66	129.44	Yanji, Jilin	Northeast_China	China	2016	Adult	Marion Javal (INRAE)	2018-07-01	NO
P_toto_YJ17.sort	YJ	42.66	129.44	Yanji, Jilin	Northeast_China	China	2016	Adult	Marion Javal (INRAE)	2018-07-01	NO
P_toto_YJ18.sort	YJ	42.66	129.44	Yanji, Jilin	Northeast_China	China	2016	Adult	Marion Javal (INRAE)	2018-07-01	NO
P_toto_YJ19.sort	YJ	42.66	129.44	Yanji, Jilin	Northeast_China	China	2016	Adult	Marion Javal (INRAE)	2018-07-01	NO
P_toto_YJ2.sort	YJ	42.66	129.44	Yanji, Jilin	Northeast_China	China	2016	Adult	Marion Javal (INRAE)	2018-07-01	NO
P_toto_YJ20.sort	YJ	42.66	129.44	Yanji, Jilin	Northeast_China	China	2016	Adult	Marion Javal (INRAE)	2018-07-01	NO
P_toto_YJ21.sort	YJ	42.66	129.44	Yanji, Jilin	Northeast_China	China	2016	Adult	Marion Javal (INRAE)	2018-07-01	NO
P_toto_YJ22.sort	YJ	42.66	129.44	Yanji, Jilin	Northeast_China	China	2016	Adult	Marion Javal (INRAE)	2018-07-01	NO
P_toto_YJ23.sort	YJ	42.66	129.44	Yanji, Jilin	Northeast_China	China	2016	Adult	Marion Javal (INRAE)	2018-07-01	NO
P_toto_YJ24.sort	YJ	42.66	129.44	Yanji, Jilin	Northeast_China	China	2016	Adult	Marion Javal (INRAE)	2018-07-01	filtered by vcftools
P_toto_YJ25.sort	YJ	42.66	129.44	Yanji, Jilin	Northeast_China	China	2016	Adult	Marion Javal (INRAE)	2018-07-01	NO
P_toto_YJ26.sort	YJ	42.66	129.44	Yanji, Jilin	Northeast_China	China	2016	Adult	Marion Javal (INRAE)	2018-07-01	NO
P_toto_YJ27.sort	YJ	42.66	129.44	Yanji, Jilin	Northeast_China	China	2016	Adult	Marion Javal (INRAE)	2018-07-01	NO
P_toto_YJ28.sort	YJ	42.66	129.44	Yanji, Jilin	Northeast_China	China	2016	Adult	Marion Javal (INRAE)	2018-07-01	NO
P_toto_YJ3.sort	YJ	42.66	129.44	Yanji, Jilin	Northeast_China	China	2016	Adult	Marion Javal (INRAE)	2018-07-01	NO
P_toto_YJ4.sort	YJ	42.66	129.44	Yanji, Jilin	Northeast_China	China	2016	Adult	Marion Javal (INRAE)	2018-07-01	NO
P_toto_YJ5.sort	YJ	42.66	129.44	Yanji, Jilin	Northeast_China	China	2016	Adult	Marion Javal (INRAE)	2018-07-01	NO
P_toto_YJ6.sort	YJ	42.66	129.44	Yanji, Jilin	Northeast_China	China	2016	Adult	Marion Javal (INRAE)	2018-07-01	NO
P_toto_YJ7.sort	YJ	42.66	129.44	Yanji, Jilin	Northeast_China	China	2016	Adult	Marion Javal (INRAE)	2018-07-01	NO
P_toto_YJ8.sort	YJ	42.66	129.44	Yanji, Jilin	Northeast_China	China	2016	Adult	Marion Javal (INRAE)	2018-07-01	NO
P_toto_YJ9.sort	YJ	42.66	129.44	Yanji, Jilin	Northeast_China	China	2016	Adult	Marion Javal (INRAE)	2018-07-01	filtered by vcftools
P1_c01c02_2KOR11.sort	KOR	38.11	128.46	Gangwon	South Korea	South Korea	2001	Adult	Evan Braswell (APHIS)	2018-07-01	filtered by relatedness in SNPrelate	collect from a few trees at one spot
P1_c01c02_2KOR3.sort	KOR	38.11	128.46	Gangwon	South Korea	South Korea	2001	Adult	Evan Braswell (APHIS)	2018-07-01	filtered by relatedness in SNPrelate	collect from a few trees at one spot
P1_c01c02_2KOR6.sort	KOR	38.11	128.46	Gangwon	South Korea	South Korea	2001	Adult	Evan Braswell (APHIS)	2018-07-01	filtered by relatedness in SNPrelate	collect from a few trees at one spot
P1_c01c02_2KOR8.sort	KOR	38.11	128.46	Gangwon	South Korea	South Korea	2001	Adult	Evan Braswell (APHIS)	2018-07-01	filtered by relatedness in SNPrelate	collect from a few trees at one spot
P1_c01c02_5KOR5.sort	KOR	38.11	128.46	Gangwon	South Korea	South Korea	unknown	Adult	Marion Javal (INRAE)	2018-07-01	filtered by relatedness in SNPrelate	collect from a few trees at one spot
P1_c01c02_CH1.sort	CHE	40.98	117.95	Chengde, Hebei	North_China	China	2016	Adult	Marion Javal (INRAE)	2018-07-01	NO
P1_c01c02_CH27.sort	CHE	40.98	117.95	Chengde, Hebei	North_China	China	2016	Adult	Marion Javal (INRAE)	2018-07-01	filtered by vcftools
P1_c01c02_CH29.sort	CHE	40.98	117.95	Chengde, Hebei	North_China	China	2016	Adult	Marion Javal (INRAE)	2018-07-01	NO
P1_c01c02_CHINE17.sort	CIX	30.17	121.27	Cixi, Zhejiang	South_China	China	2015	Adult	Marion Javal (INRAE)	2019-03-01	filtered by vcftools
P1_c01c02_CHINE6.sort	CIX	30.17	121.27	Cixi, Zhejiang	South_China	China	2015	Adult	Marion Javal (INRAE)	2019-03-01	filtered by vcftools
P1_c01c02_CX2.sort	CIX	30.17	121.27	Cixi, Zhejiang	South_China	China	2015	Adult	Marion Javal (INRAE)	2019-03-01	filtered by vcftools
P1_c01c02_HA12.sort	HRB	45.8	126.54	Harbin, Heilongjiang	Northeast_China	China	2016	Adult	Marion Javal (INRAE)	2018-07-01	NO
P1_c01c02_HS18.sort	HS	37.74	115.67	Hengshui, Hebei	North_China	China	2017	Adult	Juan Shi (BFU)	2018-07-01	NO
P1_c01c02_HS3.sort	HS	37.74	115.67	Hengshui, Hebei	North_China	China	2017	Adult	Juan Shi (BFU)	2018-07-01	NO
P1_c01c02_IMC10.sort	IMC	40.83	111.66	Huhhot, Inner Mongolia	North_China	China	2001	Adult	Evan Braswell (APHIS)	2018-07-01	filtered by vcftools
P1_c01c02_IMC11.sort	IMC	40.83	111.66	Huhhot, Inner Mongolia	North_China	China	2001	Adult	Evan Braswell (APHIS)	2018-07-01	NO
P1_c01c02_IMC12.sort	IMC	40.83	111.66	Huhhot, Inner Mongolia	North_China	China	2001	Adult	Evan Braswell (APHIS)	2018-07-01	NO
P1_c01c02_IMC15.sort	IMC	40.83	111.66	Huhhot, Inner Mongolia	North_China	China	2001	Adult	Evan Braswell (APHIS)	2018-07-01	NO
P1_c01c02_IMC17.sort	IMC	40.83	111.66	Huhhot, Inner Mongolia	North_China	China	2001	Adult	Evan Braswell (APHIS)	2018-07-01	NO
P1_c01c02_IMC21.sort	IMC	40.83	111.66	Huhhot, Inner Mongolia	North_China	China	2001	Adult	Evan Braswell (APHIS)	2018-07-01	filtered by vcftools
P1_c01c02_IMC22.sort	IMC	40.83	111.66	Huhhot, Inner Mongolia	North_China	China	2001	Adult	Evan Braswell (APHIS)	2018-07-01	NO
P1_c01c02_IMC24.sort	IMC	40.83	111.66	Huhhot, Inner Mongolia	North_China	China	2001	Adult	Evan Braswell (APHIS)	2018-07-01	filtered by vcftools
P1_c01c02_IMC25.sort	IMC	40.83	111.66	Huhhot, Inner Mongolia	North_China	China	2001	Adult	Evan Braswell (APHIS)	2018-07-01	NO
P1_c01c02_IMC27.sort	IMC	40.83	111.66	Huhhot, Inner Mongolia	North_China	China	2001	Adult	Evan Braswell (APHIS)	2018-07-01	NO
P1_c01c02_IMC36.sort	IMC	40.83	111.66	Huhhot, Inner Mongolia	North_China	China	2001	Adult	Evan Braswell (APHIS)	2018-07-01	NO
P1_c01c02_IMC4.sort	IMC	40.83	111.66	Huhhot, Inner Mongolia	North_China	China	2001	Adult	Evan Braswell (APHIS)	2018-07-01	NO
P1_c01c02_IMC40.sort	IMC	40.83	111.66	Huhhot, Inner Mongolia	North_China	China	2001	Adult	Evan Braswell (APHIS)	2018-07-01	NO
P1_c01c02_IMC44.sort	IMC	40.83	111.66	Huhhot, Inner Mongolia	North_China	China	2001	Adult	Evan Braswell (APHIS)	2018-07-01	filtered by vcftools
P1_c01c02_KNA2015_02.sort	KNA	37.75	127.17	Pocheon, Gyeonggi	South Korea	South Korea	2015	Adult	Marion Javal (INRAE)	2018-07-01	NO
P1_c01c02_KOR17.sort	KOR	38.11	128.46	Gangwon	South Korea	South Korea	2001	Adult	Evan Braswell (APHIS)	2018-07-01	filtered by vcftools	collect from a few trees at one spot
P1_c01c02_KOR21.sort	KOR	38.11	128.46	Gangwon	South Korea	South Korea	2001	Adult	Evan Braswell (APHIS)	2018-07-01	filtered by relatedness in SNPrelate	collect from a few trees at one spot
P1_c01c02_QI26.sort	QI	38.02	106.08	Qingtongxia, Ningxia	Northwest_China	China	2016	Adult	Marion Javal (INRAE)	2018-07-01	NO
P1_c01c02_QI7.sort	QI	38.02	106.08	Qingtongxia, Ningxia	Northwest_China	China	2016	Adult	Marion Javal (INRAE)	2018-07-01	NO
P1_c01c02_QI9.sort	QI	38.02	106.08	Qingtongxia, Ningxia	Northwest_China	China	2016	Adult	Marion Javal (INRAE)	2018-07-01	NO
P1_c01c02_SH10.sort	SHI	38.05	114.51	Shijiazhuang, Hebei	North_China	China	2016	Adult	Marion Javal (INRAE)	2018-07-01	NO
P1_c01c02_SH11.sort	SHI	38.05	114.51	Shijiazhuang, Hebei	North_China	China	2016	Adult	Marion Javal (INRAE)	2018-07-01	NO
P1_c01c02_SH13.sort	SHI	38.05	114.51	Shijiazhuang, Hebei	North_China	China	2016	Adult	Marion Javal (INRAE)	2018-07-01	NO
P1_c01c02_SH14.sort	SHI	38.05	114.51	Shijiazhuang, Hebei	North_China	China	2016	Adult	Marion Javal (INRAE)	2018-07-01	NO
P1_c01c02_SH15.sort	SHI	38.05	114.51	Shijiazhuang, Hebei	North_China	China	2016	Adult	Marion Javal (INRAE)	2018-07-01	NO
P1_c01c02_SKOR13.sort	KOR	38.11	128.46	Gangwon	South Korea	South Korea	2001	Adult	Evan Braswell (APHIS)	2018-07-01	filtered by relatedness in SNPrelate	collect from a few trees at one spot
P1_c01c02_SKOR28.sort	KOR	38.11	128.46	Gangwon	South Korea	South Korea	2001	Adult	Evan Braswell (APHIS)	2018-07-01	filtered by vcftools	collect from a few trees at one spot
P1_c01c02_SKOR32.sort	KOR	38.11	128.46	Gangwon	South Korea	South Korea	2001	Adult	Evan Braswell (APHIS)	2018-07-01	filtered by relatedness in SNPrelate	collect from a few trees at one spot
P1_c01c02_SKOR35.sort	KOR	38.11	128.46	Gangwon	South Korea	South Korea	2001	Adult	Evan Braswell (APHIS)	2018-07-01	filtered by relatedness in SNPrelate	collect from a few trees at one spot
P1_c01c02_SKOR39.sort	KOR	38.11	128.46	Gangwon	South Korea	South Korea	2001	Adult	Evan Braswell (APHIS)	2018-07-01	filtered by relatedness in SNPrelate	collect from a few trees at one spot
P1_c01c02_SKOR43.sort	KOR	38.11	128.46	Gangwon	South Korea	South Korea	2001	Adult	Evan Braswell (APHIS)	2018-07-01	filtered by vcftools	collect from a few trees at one spot
P1_c01c02_SKOR44.sort	KOR	38.11	128.46	Gangwon	South Korea	South Korea	2001	Adult	Evan Braswell (APHIS)	2018-07-01	filtered by relatedness in SNPrelate	collect from a few trees at one spot
P1_c01c02_SKOR45.sort	KOR	38.11	128.46	Gangwon	South Korea	South Korea	2001	Adult	Evan Braswell (APHIS)	2018-07-01	filtered by relatedness in SNPrelate	collect from a few trees at one spot
P1_c01c02_SKOR52.sort	KOR	38.11	128.46	Gangwon	South Korea	South Korea	2001	Adult	Evan Braswell (APHIS)	2018-07-01	filtered by relatedness in SNPrelate	collect from a few trees at one spot
P1_c01c02_SKOR53.sort	KOR	38.11	128.46	Gangwon	South Korea	South Korea	2001	Adult	Evan Braswell (APHIS)	2018-07-01	filtered by relatedness in SNPrelate	collect from a few trees at one spot
P1_c01c02_SKOR9.sort	KOR	38.11	128.46	Gangwon	South Korea	South Korea	2001	Adult	Evan Braswell (APHIS)	2018-07-01	filtered by relatedness in SNPrelate	collect from a few trees at one spot
P1_c01c02_TL21.sort	TOL	43.65	122.24	Tongliao, Inner Mongolia	Northeast_China	China	2017	Adult	Marion Javal (INRAE)	2018-07-01	filtered by vcftools
P1_c01c02_YC1.sort	YC	37.75	107.4	Yanchi, Ningxia	Northwest_China	China	2016	Larva	Marion Javal (INRAE)	2018-07-01	NO
P1_c01c02_YC10.sort	YC	37.75	107.4	Yanchi, Ningxia	Northwest_China	China	2016	Larva	Marion Javal (INRAE)	2018-07-01	NO
P1_c01c02_YC11.sort	YC	37.75	107.4	Yanchi, Ningxia	Northwest_China	China	2016	Larva	Marion Javal (INRAE)	2018-07-01	NO
P1_c01c02_YC12.sort	YC	37.75	107.4	Yanchi, Ningxia	Northwest_China	China	2016	Larva	Marion Javal (INRAE)	2018-07-01	NO
P1_c01c02_YC13.sort	YC	37.75	107.4	Yanchi, Ningxia	Northwest_China	China	2016	Larva	Marion Javal (INRAE)	2018-07-01	NO
P1_c01c02_YC14.sort	YC	37.75	107.4	Yanchi, Ningxia	Northwest_China	China	2016	Larva	Marion Javal (INRAE)	2018-07-01	NO
P1_c01c02_YC15.sort	YC	37.75	107.4	Yanchi, Ningxia	Northwest_China	China	2016	Larva	Marion Javal (INRAE)	2018-07-01	NO
P1_c01c02_YC16.sort	YC	37.75	107.4	Yanchi, Ningxia	Northwest_China	China	2016	Larva	Marion Javal (INRAE)	2018-07-01	NO
P1_c01c02_YC17.sort	YC	37.75	107.4	Yanchi, Ningxia	Northwest_China	China	2016	Larva	Marion Javal (INRAE)	2018-07-01	filtered by relatedness in SNPrelate
P1_c01c02_YC19.sort	YC	37.75	107.4	Yanchi, Ningxia	Northwest_China	China	2016	Larva	Marion Javal (INRAE)	2018-07-01	NO
P1_c01c02_YC2.sort	YC	37.75	107.4	Yanchi, Ningxia	Northwest_China	China	2016	Larva	Marion Javal (INRAE)	2018-07-01	filtered by relatedness in SNPrelate
P1_c01c02_YC20.sort	YC	37.75	107.4	Yanchi, Ningxia	Northwest_China	China	2016	Larva	Marion Javal (INRAE)	2018-07-01	NO
P1_c01c02_YC21.sort	YC	37.75	107.4	Yanchi, Ningxia	Northwest_China	China	2016	Larva	Marion Javal (INRAE)	2018-07-01	NO
P1_c01c02_YC22.sort	YC	37.75	107.4	Yanchi, Ningxia	Northwest_China	China	2016	Larva	Marion Javal (INRAE)	2018-07-01	NO
P1_c01c02_YC3.sort	YC	37.75	107.4	Yanchi, Ningxia	Northwest_China	China	2016	Larva	Marion Javal (INRAE)	2018-07-01	filtered by vcftools
P1_c01c02_YC4.sort	YC	37.75	107.4	Yanchi, Ningxia	Northwest_China	China	2016	Larva	Marion Javal (INRAE)	2018-07-01	NO
P1_c01c02_YC5.sort	YC	37.75	107.4	Yanchi, Ningxia	Northwest_China	China	2016	Larva	Marion Javal (INRAE)	2018-07-01	NO
P1_c01c02_YC6.sort	YC	37.75	107.4	Yanchi, Ningxia	Northwest_China	China	2016	Larva	Marion Javal (INRAE)	2018-07-01	filtered by vcftools
P1_c01c02_YC7.sort	YC	37.75	107.4	Yanchi, Ningxia	Northwest_China	China	2016	Larva	Marion Javal (INRAE)	2018-07-01	NO
P1_c01c02_YC8.sort	YC	37.75	107.4	Yanchi, Ningxia	Northwest_China	China	2016	Larva	Marion Javal (INRAE)	2018-07-01	NO
P1_c01c02_YC9.sort	YC	37.75	107.4	Yanchi, Ningxia	Northwest_China	China	2016	Larva	Marion Javal (INRAE)	2018-07-01	NO

## Sheet: Table_S2
Table S2. Variant filtering for SNPs
Filter step	Filters Applied	Variant numbers	ALB numbers
Original Variants through fastGBS pipeline	-	664178	480
Filter by SNPs (basic)	remove indels keep only biallelic SNPs keep variants with a FILTER flag other than PASS remove loci with more than 50% missing data	63178	480
Filter by samples missingness	Missingness per sample < 40%	63178	403
Filter by SNPs (stringent)	read depth > 5 MAF > 0.05 MAC > 3 missing data per site < 10%	6102	403
Filter by samples relatedness	Remove 7 Chinese siblings and 31 Korean siblings	6102	365
-	Only Chinese ALBs	6102	359

## Sheet: Table_S3 
Table S3. ALB sampling and basic population genetic analyses in microsatellite study
No.	Sampling locality	Region	pop_id	Latitude	Longitude	N	An	As	D	Ho	He	Collection date	Life stage
1	Beijing	North	BJ	39.75	116.14	32	8.736	4.25	0.6618	0.6082	0.6758	2016/8, 2018/7/30, 2018/10/23	14 adults, 18 larvae
2	Wuqing, Tianjin	North	WUQ	39.41	117.06	10	6.481	4.354	0.7145	0.6191	0.718	2018/7/28	adults
3	Shijiazhuang, Hebei	North	SHI	38.05	114.51	3	3.549	n.a	0.7051	0.6209	0.7386	2018/6/6	adults
4	Hengshui, Hebei	North	HS	37.74	115.67	20	6.604	3.814	0.6142	0.561	0.6329	2018/8	adults
5	Xuchang, Henan	North	XUC	34.01	113.82	8	5.057	3.862	0.6668	0.6156	0.6688	2018/8/16	adults
6	Tai'an, Shandong	North	TA	36.2	117.09	1	n.a	n.a	n.a	n.a	n.a	2018/6	adult
7	Dalian, Liaoning	Northeast	DAL	38.93	121.61	4	3.077	n.a	0.5513	0.5096	0.5716	2018/7/7	2 adults, 1 larva, 1 pupa
8	Huichun, Jilin	Northeast	HUC	42.97	130.7	20	5.558	3.476	0.5719	0.5482	0.6134	2018/8/2	adults
9	Dengkou, Inner Mongolia	North	DEK	40.33	107.01	4	4.306	n.a	0.6939	0.6956	0.7517	2018/9/27	adults
10	Tongliao, Inner Mongolia	North	TOL	43.65	122.24	19	5.192	3.214	0.5414	0.5068	0.5764	2018/6	adults
11	Pengyang, Ningxia	Northwest	PEY	36.99	106.61	19	7.365	4.253	0.6715	0.588	0.7185	2018/7/28, 201810/12	7 adults, 12 larvae
12	Yanchi, Ningxia	Northwest	YC	37.75	107.4	27	7.775	4.232	0.689	0.5785	0.6894	2016/8	adults
13	Hefei, Anhui	North	HEF	31.86	117.29	1	n.a	n.a	n.a	n.a	n.a	2018/7/20	adult
14	Cixi, Zhejiang	South	CIX	30.17	121.27	21	5.604	3.377	0.5744	0.522	0.5739	2018/7	adults
15	Pengzhou, Sichuan	Southwest	PEZ	31.17	103.92	1	n.a	n.a	n.a	n.a	n.a	2018/6/1	adult
16	Zunyi, Guizhou	Southwest	ZUY	27.7	106.91	12	7.846	4.939	0.7748	0.5837	0.792	2019/5/29	adults
N: number of individuals sampled
An: mean number of alleles per locus
As: mean allelic richness corrected for sample size (min number specimens >= 5)
D: average gene diversity over loci
Ho: observed heterozygosity
He: expected heterozygosity under Hardy-Weinberg (HW) equlibrium

## Sheet: Table_S4
Table S4. Microsatellite loci
Primer	Sequence	Mplex
Aglab5525_Fn	AAGGCCTAAGTGCAGCGG	1
Aglab5525_Rn	ACGTTTATAAAGACAACGAGTGG	1
Aglab5658_Fn	TTAGTCACAAACACGTTCCAGC	1
Aglab5658_Rn	ACACTTCTCTCAGTTCCTTGGG	1
Aglab5708_Fn	TGGCTATTCCCATCCTATAATTG	1
Aglab5708_Rn	GAATGCGGAGGGAAAGTAAGTG	1
Aglab5804_Fn	GAAGGCTTATTATGCTGTGGATG	1
Aglab5804_Rn	GCTACTTAGGTACAATGCGAG	1
Aglab6070_Fn	CTCGAGTAATGAAGTGCCGTG	1
Aglab6070_Rn	ACGTGTTAATCGAAGCGC	1
Aglab6212_Fn	AATGAAAGGCCTAAGTGCAGC	1
Aglab6212_Rn	CGTTTATAAAGACAACGAGTGG	1
Aglab6425_Fn	TGCTTGATCTGGTGGTCTATATTG	1
Aglab6425_Rn	TCAGTCAATATTCATCCAGAGGG	1
Aglab6435_Fn	TTCCGACACCTCCAACAAATATC	1
Aglab6435_Rn	AATTACATCTGAATCTGATTGTGC	1
Aglab6474_Fn	CAAGACCACAACTACTGCAGAG	1
Aglab6474_Rn	TCAACACAATACTTTCCTTACACC	1
Aglab6564_Fn	GGCCTAATAAGTGCTGCAGTG	1
Aglab6564_Rn	TAAATGTTGTTCGTTGCTAAGCG	1
Aglab6781_Fn	AACTTGCCGGATTTAGTCGATG	1
Aglab6781_Rn	ACCTTATAACAAATGACGATCTCC	1
Aglab6990_Fn	AACGTCAGACTCATGAATTGCC	1
Aglab6990_Rn	ACTGACTGGATTTCATACTGCG	1
Aglab7040_Fn	ACGTTGTGTATAGGATTTACGC	1
Aglab7040_Rn	ACTGCTAAGGACAAATTGTGGC	1
Aglab7243_Fn	ACGTAGAATGTAATCCAGTGGC	1
Aglab7243_Rn	GAAGCGAAGTGTAGAATTCGGG	1
Aglab7351_Fn	CGAAAGTAGGTAGGTACAGTTG	1
Aglab7351_Rn	ACCTGGTAGATCTTCATGTGTTC	1
Aglab7443_Fn	GTCAGAGTGTTCCTTGTTTCTCC	1
Aglab7443_Rn	GCAATGCACATACAGGCTGTTC	1
Aglab7563_Fn	ACGGGAAGGAAGTCTATTGGTC	1
Aglab7563_Rn	ATAATTGACGAGTTCTACACCC	1
Aglab11354_Fn	AATATCTGCCATACCGCTTCAC	2
Aglab11354_Rn	GGACTGTCCCTTTGTCTGTATG	2
Aglab11986_Fn	ATTGAACAGCGCGTCTTTATTG	2
Aglab11986_Rn	TGTAAGCCTTTAAGTGAAGATCC	2
Aglab14480_Fn	CTCTGCAATAAGATCTCCAAGGG	2
Aglab14480_Rn	GTACGGATGTTATACAGGGTGC	2
Aglab3850_Fn	ACTCGAGTAATGAAGGAGGGTG	2
Aglab3850_Rn	GCACCTTCTTCATACTGGCTTG	2
Aglab7978_Fn	GGCCTAAGTGCCGTGGTG	2
Aglab7978_Rn	TGGTCCTAATAAGTCTCATGGC	2
Aglab8038_Fn	ATAAGGCCTAAGTGTAGCGGTG	2
Aglab8038_Rn	GGTGGCCGAAGAGATAATTGG	2
Aglab9425_Fn	AGTGATGTAACTTACCTCCCGTTG	2
Aglab9425_Rn	AACAGATTAGGCAGAGAAGGG	2
Aglab3697_Fn	TGGTTGTGTTTGTAAATCCTTTG	3
Aglab3697_Rn	GTTGATCTTTATTTCTCCACGAAC	3
Aglab4048_Fn	GAACCACTCTATCCATTGGTG	3
Aglab4048_Rn	TTAAATTCATCTCCGCAGTCGC	3
Aglab4097_Fn	GTAATACGCGTGTGTACTGTGC	3
Aglab4097_Rn	CGCAGAAATGTCGAAGGAAATG	3
Aglab4168_Fn	GCCACAGTGTAGGACAGATAAG	3
Aglab4168_Rn	ACAGTCAACATTTCCTTTGCATG	3
Aglab4282_Fn	CCGACAGCTCCAACAAATATCG	3
Aglab4282_Rn	AACTCTTCGGCATATTGTAGGG	3
Aglab4428_Fn	CTTGCTATAAACCATGTACTTGTG	3
Aglab4428_Rn	CTACCAGAACACAGTGCGTATG	3
Aglab4465_Fn	AACTCTGTAAAGGTAGAAAGGC	3
Aglab4465_Rn	CGTGAGCAACCAACAATACAAAG	3
Aglab4501_Fn	TGAGAACATTGGCACTAAATTG	3
Aglab4501_Rn	TCCAAATGAAACTAGGCACAGC	3
Aglab5080_Fn	GCTGGAATTTGGATGGGTGAC	3
Aglab5080_Rn	ACACTCTTACTTACGGCATCCC	3
Aglab5199_Fn	CAGATCCCTCAAGCTGCTCTC	3
Aglab5199_Rn	GTTTGTTTGCCTGCTTGCTC	3
Aglab5407_Fn	CCCTTGCTACTAACCGTGAG	3
Aglab5407_Rn	TTCATTCATTTATCACAACGCG	3
Aglab1983_Fn	ATGTTACTCAGGGATAATGTAGC	4
Aglab1983_Rn	AGCTTGCAGAATTGGGCG	4
Aglab2290_Fn	ATTGTTAGTTCAAATATGCTGACG	4
Aglab2290_Rn	TCGTAGGAGCTGTAGTTTCTCG	4
Aglab2607_Fn	GAGTCAACTGATTATCCTCAAGTG	4
Aglab2607_Rn	CATACGAGGTCCATGTTCACAC	4
Aglab2763_Fn	TAATAAAGGCCTAAGTGCCGTG	4
Aglab2763_Rn	AGACTTGATGACAGAAAGCACAC	4
Aglab2904_Fn	TCATAATTCCCAACGATTCCAG	4
Aglab2904_Rn	TCATCACTCAAGCTGGACAATG	4
Aglab3078_Fn	TTTAAGAAACGCGACTTGATAAG	4
Aglab3078_Rn	GCGTGACATGTTGTGGGTC	4
Aglab3178_Fn	AGGTATTCGGTCTATGTCTATTCG	4
Aglab3178_Rn	AGAGATGGAAATGGTACCGAGG	4
Aglab3271_Fn	ACCTCGTCGTATTCAGCCTC	4
Aglab3271_Rn	ACAATCGCCTGGAAATGATTGG	4
Aglab3470_Fn	CTTCGCTCGAGAACAACAAGAG	4
Aglab3470_Rn	TGGATTGTTTCAGCTTGTTTGTG	4
Aglab3474_Fn	ACCACATGTTACTTCGATATGG	4
Aglab3474_Rn	CCAGACTTGACATCTTGCGAC	4
Aglab3487_Fn	ACCTGTAGTTTCCGTTTGACAG	4
Aglab3487_Rn	GAGCTAAACTGGCCACTAAGAC	4
Aglab3504_Fn	CCATACAACCGTACTTCATAAATG	4
Aglab3504_Rn	GTGGAAGAGATATTGGACGCTC	4
Aglab3507_Fn	CTGCATTCCCATCTTAAACTTGC	4
Aglab3507_Rn	TATGGCAAGTAACAACACACTG	4
Aglab3561_Fn	CTCACCTGTCATCCTCTCCAC	4
Aglab3561_Rn	TGTGCATAGTGTAGTGTATTGTAC	4
Aglab4564_Fn	AGTGAAGAAAGTTTAATTCCAGGG	4
Aglab4564_Rn	TTATTTCATTCTTACACCGCTTG	4
Aglab4634_Fn	ACGACACCTCCAACAAATATCG	4
Aglab4634_Rn	TAAATGCGATCGTTGCTCTTCC	4
Aglab4667_Fn	CTCCAGTCTTGTTCTAGTCGTG	4
Aglab4667_Rn	TGGGTTCCAATCAAACATGTAGG	4
Aglab4711_Fn	AGGGACAGCGGGTTAATTTATG	4
Aglab4711_Rn	CGAGAATATCAAGAAACCCTGCC	4

## Sheet: Table_S5
Table S5. Pairwise FST between ALB populations based on GBS SNP data
	NE					N				NW		N			S
	YJ	HRB	CHC	SHY	TOL	CHE	BJ	IMC	SHI	QI	YC	HS	JI	TA	BB	CIX
YJ	0	0.038	0.031	0.035	0.083	0.035	0.057	0.096	0.074	0.07	0.071	0.076	0.078	0.106	0.122	0.186
HRB	0.038	0	0.01	0.022	0.096	0.068	0.106	0.136	0.135	0.126	0.13	0.151	0.153	0.183	0.195	0.253
CHC	0.031	0.01	0	0.02	0.093	0.062	0.095	0.133	0.123	0.116	0.12	0.137	0.144	0.17	0.182	0.248
SHY	0.035	0.022	0.02	0	0.092	0.067	0.099	0.131	0.127	0.12	0.123	0.141	0.143	0.173	0.188	0.247
TOL	0.083	0.096	0.093	0.092	0	0.081	0.115	0.145	0.137	0.13	0.133	0.155	0.161	0.186	0.202	0.26
CHE	0.035	0.068	0.062	0.067	0.081	0	0.029	0.068	0.061	0.057	0.059	0.08	0.09	0.111	0.125	0.193
BJ	0.057	0.106	0.095	0.099	0.115	0.029	0	0.077	0.058	0.057	0.06	0.08	0.089	0.102	0.114	0.19
IMC	0.096	0.136	0.133	0.131	0.145	0.068	0.077	0	0.111	0.108	0.107	0.13	0.139	0.154	0.162	0.23
SHI	0.074	0.135	0.123	0.127	0.137	0.061	0.058	0.111	0	0	0.003	0.054	0.061	0.083	0.098	0.172
QI	0.07	0.126	0.116	0.12	0.13	0.057	0.057	0.108	0	0	0.002	0.053	0.06	0.083	0.097	0.168
YC	0.071	0.13	0.12	0.123	0.133	0.059	0.06	0.107	0.003	0.002	0	0.054	0.06	0.083	0.097	0.169
HS	0.076	0.151	0.137	0.141	0.155	0.08	0.08	0.13	0.054	0.053	0.054	0	0.025	0.067	0.084	0.165
JI	0.078	0.153	0.144	0.143	0.161	0.09	0.089	0.139	0.061	0.06	0.06	0.025	0	0.068	0.087	0.167
TA	0.106	0.183	0.17	0.173	0.186	0.111	0.102	0.154	0.083	0.083	0.083	0.067	0.068	0	0.061	0.138
BB	0.122	0.195	0.182	0.188	0.202	0.125	0.114	0.162	0.098	0.097	0.097	0.084	0.087	0.061	0	0.1
CIX	0.186	0.253	0.248	0.247	0.26	0.193	0.19	0.23	0.172	0.168	0.169	0.165	0.167	0.138	0.1	0
For intuitiveness, FST values from large to small are represented by a color gradient from blue to yellow. A total of 6,102 SNPs were used in the analysis.

## Sheet: Table_S6
Table S6. AMOVA results
Source of Variation	SSD	d.f.	Variance components	Percentage variation	F-value	P-value
Within Population	289775	343	844.826	0.773	0.227	--
Among Population	21249.5	10	85.998	0.079	0.092	0.001
Among six DAPC groups	67179.7	5	161.538	0.148	0.148	0.001
Population grouping was based on the six groups identified from DAPC analysis (Figure 3B, Figure S2B). A total of 6,102 SNPs were used in the analysis.

## Sheet: Table_S7
Table S7. Model comparison of nine models
Model	Log(mL)	LBF	Model-probability
1:outfile_model4:	-4015.1	-1619.31	0
2:outfile_model5:	-4012.74	-1616.95	0
3:outfile_model7:	-3822.8	-1427.01	0
4:outfile_model6:	-3822.54	-1426.75	0
5:outfile_model8:	-3794.96	-1399.17	0
6:outfile_model2:	-3507.36	-1111.57	0
7:outfile_model1:	-3215.79	-820	0
8:outfile_model9:	-2612.5	-216.71	0
9:outfile_model3:	-2395.79	0	1
Log(mL): Log marginal likelihood
LBF: Log Bayes factor

## Sheet: Table_S8
Table S8. Demography parameters inferred for the optimal model.
Parameter	ML estimate		95% CI		95% CI
			Lower bound		Upper bound
Ne_ANCSIZE	58828		54379		63277
Ne_N	104		-4692		4900
Ne_S	28676		23927		33425
Ne_NE	28407		23696		33118
Ne_NW	21013		16504		25522
TDIV1	4899		1995		7803
TDIV2	4899		4071		5727
TDIV3	16349		14042		18656
Mig_N_NW	0.005		0.00327		0.00673
Migration rates are scaled according to population effective sizes (2Nm) and are given forward in time.
Estimates of divergence times are given in generations. Estimates of sizes (Ne) are given in number of haploids.

## Sheet: Table_S9
Table S9. SNPs under selection detected in fsthet
SNP position	Minor allele frequency	Expected Heteozygosity	FST	SNP annotation (nucleotide versus reference SNP)	variant annotation (region)	ALB ID annotation in reference assembly	ALB ID in reference assembly	gene region	ALB ID in reference assembly (indicating if coding)	coding?	Functional Annotations	Molecular Function	Biological Processes
Scaffold999:140325	0.158754	0.280103	0.350435	ANN=C	intergenic_region	AGLA013493-AGLA013494	AGLA013493-AGLA013494	intergenic_region	AGLA013493-AGLA013494		.	.	.
Scaffold99:397135	0.229483	0.361799	0.0343058	ANN=A	intergenic_region	AGLA005339-AGLA005340	AGLA005339-AGLA005340	intergenic_region	AGLA005339-AGLA005340		integrin alpha-PS1; irregular chiasm C-roughest protein-like	cell adhesion molecule binding ; GO:0050839 protein heterodimerization activity ; GO:0046982 extracellular matrix binding ; GO:0050840	heterophilic cell-cell adhesion via plasma membrane cell adhesion molecules ; GO:0007157 cell adhesion mediated by integrin ; GO:0033627 imaginal disc-derived wing morphogenesis ; GO:0007476 actin filament organization ; GO:0007015 substrate adhesion-dependent cell spreading ; GO:0034446 midgut development ; GO:0007494 cell-cell adhesion ; GO:0098609 cell differentiation ; GO:0030154 salivary gla…
Scaffold99:397116	0.225758	0.358976	0.0364563	ANN=A	intergenic_region	AGLA005339-AGLA005340	AGLA005339-AGLA005340	intergenic_region	AGLA005339-AGLA005340		integrin alpha-PS1; irregular chiasm C-roughest protein-like	cell adhesion molecule binding ; GO:0050839 protein heterodimerization activity ; GO:0046982 extracellular matrix binding ; GO:0050840	heterophilic cell-cell adhesion via plasma membrane cell adhesion molecules ; GO:0007157 cell adhesion mediated by integrin ; GO:0033627 imaginal disc-derived wing morphogenesis ; GO:0007476 actin filament organization ; GO:0007015 substrate adhesion-dependent cell spreading ; GO:0034446 midgut development ; GO:0007494 cell-cell adhesion ; GO:0098609 cell differentiation ; GO:0030154 salivary gla…
Scaffold984:167331	0.0669516	0.11394	0.516949	ANN=T	intron_variant	AGLA014580	AGLA014580	transcript	AGLA014580-RA	protein_coding	.	.	.
Scaffold984:167236	0.0569801	0.0931228	0.554986	ANN=C	intron_variant	AGLA014580	AGLA014580	transcript	AGLA014580-RA	protein_coding	.	.	.
Scaffold979:321411	0.154655	0.247171	0.32321	ANN=A	intergenic_region	AGLA013789-CHR_END	AGLA013789-CHR_END	intergenic_region	AGLA013789-CHR_END		ubiquitin-like protein3; forkhead box protein N2	.	.
Scaffold979:321326	0.163205	0.258265	0.338659	ANN=A	intergenic_region	AGLA013789-CHR_END	AGLA013789-CHR_END	intergenic_region	AGLA013789-CHR_END		ubiquitin-like protein3; forkhead box protein N3	.	.
Scaffold963:252005	0.315476	0.426281	0.0186771	ANN=G	upstream_gene_variant	AGLA014471	AGLA014471	transcript	AGLA014471-RA	protein_coding	low density lipoprotein receptor-related protein	.	.
Scaffold963:251964	0.318047	0.428901	0.0174214	ANN=A	upstream_gene_variant	AGLA014471	AGLA014471	transcript	AGLA014471-RA	protein_coding	low density lipoprotein receptor-related protein	.	.
Scaffold959:93560	0.145115	0.249715	0.0259496	ANN=G	intergenic_region	AGLA018937-CHR_END	AGLA018937-CHR_END	intergenic_region	AGLA018937-CHR_END		.	.	.
Scaffold959:93549	0.166667	0.278188	0.0293031	ANN=A	intergenic_region	AGLA018937-CHR_END	AGLA018937-CHR_END	intergenic_region	AGLA018937-CHR_END		.	.	.
Scaffold955:60000	0.0985294	0.197777	0.043204	ANN=T	intron_variant	AGLA018855	AGLA018855	transcript	AGLA018855-RA	protein_coding	.	.	.
Scaffold947:153373	0.290801	0.395396	0.357244	ANN=G	intron_variant	AGLA017064	AGLA017064	transcript	AGLA017064-RA	protein_coding	.	.	.
Scaffold94:164173	0.13244	0.238736	0.472357	ANN=G	downstream_gene_variant	AGLA006843	AGLA006843	transcript	AGLA006843-RA	protein_coding	transposon mariner transposase-like protein	amine transmembrane transporter activity, GO:0005275; guanine transmembrane transporter activity, GO:0015208; ATP hydrolysis activity GO:0016887 ABC-type 3',5'-cyclic GMP transmembrane transporter activity ; GO:1905948 xanthine transmembrane transporter activity ; GO:0042907 L-tryptophan transmembrane transporter activity ; GO:0015196 transmembrane transporter activity ; GO:0022857 ABC-type guani…	male courtship behavior, GO:0008049; aminergic neurotransmitter loading into synaptic vesicle, GO:0015842; riboflavin transport, GO:0032218 transmembrane transport ; GO:0055085 memory ; GO:0007613 gravitaxis ; GO:0042332 cGMP transport ; GO:0070731 histamine uptake ; GO:0051615 tryptophan transport ; GO:0015827 ommochrome biosynthetic process ; GO:0006727 cellular biogenic amine biosynthetic proc…
Scaffold94:159225	0.103858	0.211986	0.406595	ANN=T	synonymous_variant	AGLA006843	AGLA006843	transcript	AGLA006843-RA	protein_coding	rho guanine nucleotide exchange factor 10	cell adhesion molecule binding ; GO:0050839 protein heterodimerization activity ; GO:0046982 extracellular matrix binding ; GO:0050840	heterophilic cell-cell adhesion via plasma membrane cell adhesion molecules ; GO:0007157 cell adhesion mediated by integrin ; GO:0033627 imaginal disc-derived wing morphogenesis ; GO:0007476 actin filament organization ; GO:0007015 substrate adhesion-dependent cell spreading ; GO:0034446 midgut development ; GO:0007494 cell-cell adhesion ; GO:0098609 cell differentiation ; GO:0030154 salivary gla…
Scaffold926:4084	0.236232	0.364246	0.0330009	ANN=A	downstream_gene_variant	AGLA019443	AGLA019443	transcript	AGLA019443-RA	protein_coding	.	.	.
Scaffold926:3988	0.234012	0.358018	0.0359457	ANN=A	downstream_gene_variant	AGLA019443	AGLA019443	transcript	AGLA019443-RA	protein_coding	.	.	.
Scaffold923:68922	0.493169	0.499916	0.00211782	ANN=C	intergenic_region	AGLA019138-CHR_END	AGLA019138-CHR_END	intergenic_region	AGLA019138-CHR_END		.	.	.
Scaffold919:111577	0.0891239	0.187864	0.380884	ANN=T	intergenic_region	CHR_START-AGLA015124	CHR_START-AGLA015124	intergenic_region	CHR_START-AGLA015124		uncharacterized	.	.
Scaffold9128:2132	0.0397727	0.0662524	0.302422	ANN=G	intergenic_region							.	.	100% match to yeast
Scaffold9:1927808	0.0895522	0.186365	0.0461655	ANN=G	downstream_gene_variant	AGLA001820	AGLA001820	transcript	AGLA001820-RA	protein_coding	.	.	.
Scaffold892:133972	0.49446	0.499948	0.00263133	ANN=G	upstream_gene_variant	AGLA018023	AGLA018023	transcript	AGLA018023-RA	protein_coding	uncharacterized	.	.
Scaffold892:133934	0.495833	0.499967	0.00254147	ANN=G	upstream_gene_variant	AGLA018023	AGLA018023	transcript	AGLA018023-RA	protein_coding	uncharacterized	.	.
Scaffold892:133909	0.494429	0.499947	0.00242066	ANN=C	upstream_gene_variant	AGLA018023	AGLA018023	transcript	AGLA018023-RA	protein_coding	uncharacterized	.	.
Scaffold885:102712	0.297059	0.425072	0.35029	ANN=T	intergenic_region	CHR_START-AGLA012278	CHR_START-AGLA012278	intergenic_region	CHR_START-AGLA012278		.	.	.
Scaffold867:54038	0.5	0.499931	0.0024964	ANN=G	intergenic_region	AGLA017703-AGLA017704	AGLA017703-AGLA017704	intergenic_region	AGLA017703-AGLA017704		.	.	.
Scaffold856:354332	0.27193	0.408876	0.0392743	ANN=G	intron_variant	AGLA012938	AGLA012938	transcript	AGLA012938-RA	protein_coding	.	.	.
Scaffold85:1167357	0.141768	0.245331	0.0408661	ANN=A	intergenic_region	AGLA005860-CHR_END	AGLA005860-CHR_END	intergenic_region	AGLA005860-CHR_END		EF-hand calcium binding domain containing protein; prolacting-releasing peptide receptor-like	.	.
Scaffold84:272380	0.0797101	0.15127	0.500616	ANN=A	intergenic_region	AGLA006324-AGLA006325	AGLA006324-AGLA006325	intergenic_region	AGLA006324-AGLA006325		.	.	.
Scaffold84:272341	0.122093	0.228063	0.425494	ANN=T	intergenic_region	AGLA006324-AGLA006325	AGLA006324-AGLA006325	intergenic_region	AGLA006324-AGLA006325		.	.	.
Scaffold83:1623244	0.0911765	0.180749	0.0457969	ANN=C	intergenic_region	AGLA001970-AGLA001971	AGLA001970-AGLA001971	intergenic_region	AGLA001970-AGLA001971		uncharacterized	.	.
Scaffold818:32621	0.491736	0.499892	0.000794436	ANN=A	intergenic_region	AGLA019217-AGLA019218	AGLA019217-AGLA019218	intergenic_region	AGLA019217-AGLA019218		.	.	.
Scaffold79:136854	0.0720721	0.170552	0.359536	ANN=G	synonymous_variant	AGLA005961	AGLA005961	transcript	AGLA005961-RA	protein_coding	mediator of RNA polymerase II transcription subunit 13	transcription of coregulator activity, GO:003712	regulation of transcription by RNA polymerase II, GO:006357
Scaffold784:137856	0.183976	0.291398	0.040905	ANN=T	intron_variant	AGLA016547	AGLA016547	transcript	AGLA016547-RA	protein_coding	.	.	.
Scaffold780:138236	0.292264	0.392337	0.037595	ANN=T	downstream_gene_variant	AGLA017550	AGLA017550	transcript	AGLA017550-RA	protein_coding	uncharacterized	.	.
Scaffold780:138194	0.303725	0.403806	0.0359241	ANN=T	downstream_gene_variant	AGLA017550	AGLA017550	transcript	AGLA017550-RA	protein_coding	uncharacterized	.	.
Scaffold772:13685	0.0847953	0.184297	0.304415	ANN=A	downstream_gene_variant	UDP-glycosyltransferase	AGLA017104	transcript	AGLA017104-RA	protein_coding	UDP-glycosyltransferase 2B33-like	.	.
Scaffold76:651227	0.41994	0.466858	0.314292	ANN=G	synonymous_variant	AGLA006665	AGLA006665	transcript	AGLA006665-RA	protein_coding	abl interactor 2	SH3 domain binding ; GO:0017124 cadherin binding ; GO:0045296 protein binding ; GO:0005515	establishment of planar polarity of follicular epithelium ; GO:0042247 chaeta development ; GO:0022416 cell morphogenesis ; GO:0000902 actin cytoskeleton organization ; GO:0030036 cell adhesion mediated by integrin ; GO:0033627 positive regulation of filopodium assembly ; GO:0051491 positive regulation of G2/M transition of mitotic cell cycle ; GO:0010971 positive regulation of cytoskeleton organ…
Scaffold76:485383	0.225575	0.349596	0.284983	ANN=T	intron_variant	AGLA006663	AGLA006663	transcript	AGLA006663-RA	protein_coding	disintegrin and metalloproteinase domain-containing protein 10	.	.
Scaffold75:126294	0.381503	0.48701	0.302897	ANN=C	intron_variant	AGLA025154	AGLA025154	transcript	AGLA025154-RA	protein_coding	ADP-ribosylation factor-like protein 8	.	.
Scaffold7436:1733	0.125749	0.208463	0.0338036	ANN=A	missense_variant	AGLA021937	AGLA021937	transcript	AGLA021937-RA	protein_coding	uncharacterized	.	.
Scaffold741:266071	0.153731	0.256539	0.0235708	ANN=A	downstream_gene_variant	AGLA014924	AGLA014924	transcript	AGLA014924-RA	protein_coding	.	.	.
Scaffold738:32336	0.154192	0.240527	0.0286557	ANN=G	upstream_gene_variant	AGLA014909	AGLA014909	transcript	AGLA014909-RA	protein_coding	pancreatic triacylglycerol lipase	.	.
Scaffold738:32298	0.142424	0.222671	0.030319	ANN=T	upstream_gene_variant	AGLA014909	AGLA014909	transcript	AGLA014909-RA	protein_coding	pancreatic triacylglycerol lipase	.	.
Scaffold721:11386	0.463989	0.497113	0.002677	ANN=A	intron_variant	AGLA016835	AGLA016835	transcript	AGLA016835-RA	protein_coding	uncharacterized	.	.
Scaffold720:247201	0.24564	0.362618	0.0384176	ANN=G	missense_variant	AGLA013057	AGLA013057	transcript	AGLA013057-RA	protein_coding	.	.	.
Scaffold720:247177	0.249275	0.36892	0.0307156	ANN=G	missense_variant	AGLA013057	AGLA013057	transcript	AGLA013057-RA	protein_coding	.	.	.
Scaffold716:30225	0.134036	0.248213	0.0408396	ANN=A	intergenic_region	CHR_START-AGLA016167	CHR_START-AGLA016167	intergenic_region	CHR_START-AGLA016167		tankyrase	.	.
Scaffold701:74812	0.497245	0.499954	0.00150264	ANN=A	intergenic_region	AGLA017158-AGLA017159	AGLA017158-AGLA017159	intergenic_region	AGLA017158-AGLA017159		uncharacterized	.	.
Scaffold701:74797	0.495879	0.49993	0.00119037	ANN=T	intergenic_region	AGLA017158-AGLA017159	AGLA017158-AGLA017159	intergenic_region	AGLA017158-AGLA017159		uncharacterized	.	.
Scaffold70:1069250	0.390029	0.480034	0.341634	ANN=C	intron_variant	AGLA004405	AGLA004405	transcript	AGLA004405-RA	protein_coding	mucin-2	calcium ion binding ; GO:0005509 extracellular matrix structural constituent ; GO:0005201 zinc ion binding ; GO:0008270	apposition of dorsal and ventral imaginal disc-derived wing surfaces ; GO:0007475 regulation of imaginal disc-derived wing size ; GO:0044719 chitin-based embryonic cuticle biosynthetic process ; GO:0008362 open tracheal system development ; GO:0007424 chitin-based cuticle attachment to epithelium ; GO:0040005
Scaffold7:79452	0.160121	0.25004	0.0217913	ANN=G	intergenic_region	AGLA001186-AGLA001187	AGLA001186-AGLA001187	intergenic_region	AGLA001186-AGLA001187		.	.	.
Scaffold7:79073	0.150685	0.264313	0.0229113	ANN=T	intergenic_region	AGLA001186-AGLA001187	AGLA001186-AGLA001187	intergenic_region	AGLA001186-AGLA001187		.	.	.
Scaffold7:77834	0.481844	0.499156	0.00152217	ANN=T	intergenic_region	AGLA001186-AGLA001187	AGLA001186-AGLA001187	intergenic_region	AGLA001186-AGLA001187		.	.	.
Scaffold7:76984	0.497268	0.49997	0.000474638	ANN=C	intergenic_region	AGLA001186-AGLA001187	AGLA001186-AGLA001187	intergenic_region	AGLA001186-AGLA001187		.	.	.
Scaffold7:76906	0.49863	0.499983	0.000553655	ANN=A	intergenic_region	AGLA001186-AGLA001187	AGLA001186-AGLA001187	intergenic_region	AGLA001186-AGLA001187		.	.	.
Scaffold7:2691295	0.0842857	0.14513	0.488542	ANN=C	intergenic_region	AGLA001252-CHR_END	AGLA001252-CHR_END	intergenic_region	AGLA001252-CHR_END		.	.	.
Scaffold7:2691191	0.144663	0.264654	0.386082	ANN=G	intergenic_region	AGLA001252-CHR_END	AGLA001252-CHR_END	intergenic_region	AGLA001252-CHR_END		.	.	.
Scaffold7:213881	0.167683	0.19095	0.301709	ANN=T	intergenic_region	AGLA001186-AGLA001187	AGLA001186-AGLA001187	intergenic_region	AGLA001186-AGLA001187		.	.	.
Scaffold7:1588541	0.329819	0.424214	0.388736	ANN=G	intergenic_region	AGLA001225-AGLA001226	AGLA001225-AGLA001226	intergenic_region	AGLA001225-AGLA001226		.	.	.
Scaffold698:367333	0.049435	0.0868113	0.031436	ANN=A	intergenic_region	AGLA007665-AGLA007666	AGLA007665-AGLA007666	intergenic_region	AGLA007665-AGLA007666		.	.	.
Scaffold68:696484	0.482558	0.497315	0.352854	ANN=C	intron_variant	UDP-glycosyltransferase	AGLA003806	transcript	AGLA003806-RA	protein_coding	UDP-glucuronosyltransferase 2C1-like	.	.
Scaffold677:3910	0.440729	0.497438	0.395159	ANN=G	intergenic_region	CHR_START-AGLA016140	CHR_START-AGLA016140	intergenic_region	CHR_START-AGLA016140		.	.	.
Scaffold665:73352	0.285933	0.388948	0.0503405	ANN=T	intergenic_region	CHR_START-AGLA010242	CHR_START-AGLA010242	intergenic_region	CHR_START-AGLA010242		.	.	.
Scaffold665:34191	0.127841	0.228288	0.351484	ANN=C	intergenic_region	CHR_START-AGLA010242	CHR_START-AGLA010242	intergenic_region	CHR_START-AGLA010242		zinc finger protein OZF-like	.	.
Scaffold659:974678	0.104545	0.198419	0.30072	ANN=T	intergenic_region	AGLA005279-AGLA005280	AGLA005279-AGLA005280	intergenic_region	AGLA005279-AGLA005280		.	.	.
Scaffold658:29029	0.487569	0.499723	0.001564	ANN=A	missense_variant	AGLA016699	AGLA016699	transcript	AGLA016699-RA	protein_coding	uncharacterized	.	.
Scaffold658:29010	0.489041	0.4997	0.00225269	ANN=G	missense_variant	AGLA016699	AGLA016699	transcript	AGLA016699-RA	protein_coding	uncharacterized	.	.
Scaffold652:269547	0.0797721	0.130865	0.0363034	ANN=G	intergenic_region	AGLA011881-AGLA011882	AGLA011881-AGLA011882	intergenic_region	AGLA011881-AGLA011882		.	.	.
Scaffold65:796246	0.315868	0.393108	0.329721	ANN=A	intergenic_region	AGLA005144-AGLA005145	AGLA005144-AGLA005145	intergenic_region	AGLA005144-AGLA005145		.	.	.
Scaffold641:89185	0.186246	0.293319	0.0417275	ANN=C	upstream_gene_variant	AGLA016028	AGLA016028	transcript	AGLA016028-RA	protein_coding	.	.	.
Scaffold64:1543751	0.167665	0.275887	0.0420009	ANN=T	intergenic_region	AGLA001851-AGLA001852	AGLA001851-AGLA001852	intergenic_region	AGLA001851-AGLA001852		.	.	.
Scaffold634:32400	0.149701	0.302065	0.288221	ANN=A	upstream_gene_variant	AGLA017937	AGLA017937	transcript	AGLA017937-RA	protein_coding	uncharacterized	.	.
Scaffold633:25814	0.477839	0.498786	0.00158481	ANN=T	intergenic_region	CHR_START-AGLA015964	CHR_START-AGLA015964	intergenic_region	CHR_START-AGLA015964		.	.	.
Scaffold63:964326	0.104545	0.209914	0.322777	ANN=T	intergenic_region	AGLA005434-AGLA005435	AGLA005434-AGLA005435	intergenic_region	AGLA005434-AGLA005435		catecholamines up	zinc ion transmembrane transporter activity ; GO:0005385 enzyme regulator activity ; GO:0030234	regulation of catecholamine metabolic process ; GO:0042069 zinc ion transmembrane transport ; GO:0071577 cellular zinc ion homeostasis ; GO:0006882 positive regulation of border follicle cell migration ; GO:1903688 ovarian nurse cell to oocyte transport ; GO:0007300 detoxification of zinc ion ; GO:0010312 regulation of epithelial cell migration, open tracheal system ; GO:2000274
Scaffold63:964239	0.10119	0.208019	0.326226	ANN=C	intergenic_region	AGLA005434-AGLA005435	AGLA005434-AGLA005435	intergenic_region	AGLA005434-AGLA005435		.	.	.
Scaffold627:425282	0.128319	0.217799	0.0295183	ANN=A	intron_variant	AGLA012232	AGLA012232	transcript	AGLA012232-RA	protein_coding	.	.	.
Scaffold627:425257	0.129412	0.21871	0.0314276	ANN=T	intron_variant	AGLA012232	AGLA012232	transcript	AGLA012232-RA	protein_coding	.	.	.
Scaffold627:425195	0.134503	0.222976	0.0319009	ANN=C	intron_variant	AGLA012232	AGLA012232	transcript	AGLA012232-RA	protein_coding	.	.	.
Scaffold625:120229	0.259878	0.384738	0.0431258	ANN=A	intergenic_region	AGLA012033-AGLA012034	AGLA012033-AGLA012034	intergenic_region	AGLA012033-AGLA012034		.	.	.
Scaffold624:420816	0.489071	0.499887	0.00139204	ANN=T	synonymous_variant	AGLA006944	AGLA006944	transcript	AGLA006944-RA	protein_coding	uncharacterized	.	.
Scaffold62:684002	0.25493	0.312433	0.319546	ANN=T	intergenic_region	AGLA006274-AGLA006275	AGLA006274-AGLA006275	intergenic_region	AGLA006274-AGLA006275		.	.	.
Scaffold614:614066	0.172156	0.29137	0.388985	ANN=C	intron_variant	AGLA008603	AGLA008603	transcript	AGLA008603-RA	protein_coding	.	.	.
Scaffold614:614023	0.176647	0.295405	0.369198	ANN=G	intron_variant	AGLA008603	AGLA008603	transcript	AGLA008603-RA	protein_coding	.	.	.
Scaffold610:275218	0.182081	0.29993	0.32039	ANN=T	intergenic_region	AGLA011202-AGLA011203	AGLA011202-AGLA011203	intergenic_region	AGLA011202-AGLA011203		.	.	.
Scaffold610:275145	0.184507	0.294046	0.309232	ANN=T	intergenic_region	AGLA011202-AGLA011203	AGLA011202-AGLA011203	intergenic_region	AGLA011202-AGLA011203		.	.	.
Scaffold61:120642	0.233824	0.353937	0.386782	ANN=A	intergenic_region	AGLA007148-AGLA007149	AGLA007148-AGLA007149	intergenic_region	AGLA007148-AGLA007149		.	.	.
Scaffold594:74245	0.22929	0.326736	0.0413244	ANN=G	intergenic_region	AGLA018753-CHR_END	AGLA018753-CHR_END	intergenic_region	AGLA018753-CHR_END		.	.	.
Scaffold594:53405	0.321429	0.43789	0.00875108	ANN=G	intergenic_region	AGLA018753-CHR_END	AGLA018753-CHR_END	intergenic_region	AGLA018753-CHR_END		.	.	.
Scaffold594:48747	0.349727	0.448663	0.0274882	ANN=A	intergenic_region	AGLA018753-CHR_END	AGLA018753-CHR_END	intergenic_region	AGLA018753-CHR_END		.	.	.
Scaffold593:496556	0.142216	0.251886	0.032314	ANN=C	intergenic_region	AGLA008721-AGLA008722	AGLA008721-AGLA008722	intergenic_region	AGLA008721-AGLA008722		dual specificity protein phosphatase 3	.	.
Scaffold581:276688	0.154412	0.273831	0.0331994	ANN=T	synonymous_variant	AGLA012885	AGLA012885	transcript	AGLA012885-RA	protein_coding	putative nucleotidyltransferase FAM46C	RNA adenylyltransferase activity ; GO:1990817	mRNA stabilization ; GO:0048255
Scaffold580:27879	0.490305	0.499789	0.000998355	ANN=G	intergenic_region	CHR_START-AGLA017244	CHR_START-AGLA017244	intergenic_region	CHR_START-AGLA017244		.	.	.
Scaffold58:967138	0.311978	0.417729	0.0293712	ANN=A	intergenic_region	AGLA004742-AGLA004743	AGLA004742-AGLA004743	intergenic_region	AGLA004742-AGLA004743		.	.	.
Scaffold58:967128	0.316156	0.420589	0.0303601	ANN=G	intergenic_region	AGLA004742-AGLA004743	AGLA004742-AGLA004743	intergenic_region	AGLA004742-AGLA004743		.	.	.
Scaffold561:7966	0.317771	0.412333	0.326871	ANN=A	intergenic_region	CHR_START-AGLA011079	CHR_START-AGLA011079	intergenic_region	CHR_START-AGLA011079		uncharacterized	.	.
Scaffold558:157753	0.223315	0.29224	0.297813	ANN=T	downstream_gene_variant	AGLA017363	AGLA017363	transcript	AGLA017363-RA	protein_coding	.	.	.
Scaffold557:220837	0.317175	0.418909	0.0481193	ANN=C	intergenic_region	AGLA013845-AGLA013846	AGLA013845-AGLA013846	intergenic_region	AGLA013845-AGLA013846		ribosome biogenesis protein BMS1 homolog	.	.
Scaffold551:1069	0.497238	0.499985	0.00132492	ANN=A	intergenic_region	CHR_START-AGLA016595	CHR_START-AGLA016595	intergenic_region	CHR_START-AGLA016595		uncharacterized	.	.
Scaffold548:121424	0.19152	0.303516	0.29741	ANN=T	intergenic_region	AGLA014805-AGLA014806	AGLA014805-AGLA014806	intergenic_region	AGLA014805-AGLA014806		microsatellite sequence alb14	.	.
Scaffold539:540365	0.364458	0.460658	0.0112095	ANN=A	intron_variant	AGLA010498	AGLA010498	transcript	AGLA010498-RA	protein_coding	uncharacterized	.	.
Scaffold538:281758	0.149296	0.232187	0.0280843	ANN=A	intron_variant	AGLA014750	AGLA014750	transcript	AGLA014750-RA	protein_coding	.	.	.
Scaffold523:403562	0.101493	0.18992	0.358728	ANN=C	intergenic_region	AGLA012757-CHR_END	AGLA012757-CHR_END	intergenic_region	AGLA012757-CHR_END		.	.	.
Scaffold518:472525	0.215805	0.349145	0.341305	ANN=G	missense_variant	AGLA011733	AGLA011733	transcript	AGLA011733-RA	protein_coding	fibrillin-1	calcium ion binding; GO:0005509	unknown
Scaffold511:80283	0.203988	0.367296	0.464175	ANN=A	upstream_gene_variant	AGLA015856	AGLA015856	transcript	AGLA015856-RA	protein_coding	.	.	.
Scaffold51:213759	0.336336	0.465655	0.361157	ANN=G	intergenic_region	AGLA004304-AGLA004305	AGLA004304-AGLA004305	intergenic_region	AGLA004304-AGLA004305		.	.	.
Scaffold51:213753	0.389222	0.487694	0.399579	ANN=G	intergenic_region	AGLA004304-AGLA004305	AGLA004304-AGLA004305	intergenic_region	AGLA004304-AGLA004305		.	.	.
Scaffold509:155961	0.297753	0.413934	0.0411773	ANN=C	downstream_gene_variant	AGLA012980	AGLA012980	transcript	AGLA012980-RA	protein_coding	.	.	.
Scaffold507:119313	0.053719	0.106814	0.0360604	ANN=T	intron_variant	AGLA011999	AGLA011999	transcript	AGLA011999-RA	protein_coding	.	.	.
Scaffold502:279495	0.069209	0.123374	0.432604	ANN=A	intergenic_region	AGLA013885-AGLA013886	AGLA013885-AGLA013886	intergenic_region	AGLA013885-AGLA013886		.	.	.
Scaffold502:279410	0.0690141	0.123374	0.432604	ANN=A	intergenic_region	AGLA013885-AGLA013886	AGLA013885-AGLA013886	intergenic_region	AGLA013885-AGLA013886		.	.	.
Scaffold5:2382039	0.267908	0.403018	0.0487165	ANN=T	intergenic_region	AGLA001098-CHR_END	AGLA001098-CHR_END	intergenic_region	AGLA001098-CHR_END		serine/threonine-protein phosphatase 6 regulatory ankyrin repeat subunit B-like	.	.
Scaffold491:84886	0.489071	0.499872	0.000579762	ANN=T	missense_variant	AGLA017844	AGLA017844	transcript	AGLA017844-RA	protein_coding	.	.	.
Scaffold4848:5080	0.0588235	0.109211	0.0342982	ANN=T	intergenic_region						.	.	.
Scaffold479:489578	0.103858	0.192604	0.326229	ANN=T	intergenic_region	AGLA010385-CHR_END	AGLA010385-CHR_END	intergenic_region	AGLA010385-CHR_END		.	.	.
Scaffold474:386600	0.339943	0.44553	0.0261193	ANN=G	intron_variant	AGLA012918	AGLA012918	transcript	AGLA012918-RA	protein_coding	.	.	.
Scaffold470:254551	0.290087	0.398914	0.31902	ANN=A	missense_variant	AGLA014660	AGLA014660	transcript	AGLA014660-RA	protein_coding	.	.	.
Scaffold465:22657	0.213675	0.341845	0.0216255	ANN=C	intergenic_region	CHR_START-baboon_(partial)	CHR_START-AGLA015358	intergenic_region	CHR_START-AGLA015358		.	.	.
Scaffold465:22646	0.207977	0.328805	0.0393766	ANN=C	intergenic_region	CHR_START-baboon_(partial)	CHR_START-AGLA015358	intergenic_region	CHR_START-AGLA015358		.	.	.
Scaffold465:22629	0.215909	0.345907	0.0238545	ANN=G	intergenic_region	CHR_START-baboon_(partial)	CHR_START-AGLA015358	intergenic_region	CHR_START-AGLA015358		.	.	.
Scaffold465:22603	0.216524	0.344485	0.0217632	ANN=T	intergenic_region	CHR_START-baboon_(partial)	CHR_START-AGLA015358	intergenic_region	CHR_START-AGLA015358		.	.	.
Scaffold465:22596	0.2151	0.343098	0.0213645	ANN=G	intergenic_region	CHR_START-baboon_(partial)	CHR_START-AGLA015358	intergenic_region	CHR_START-AGLA015358		.	.	.
Scaffold46:276780	0.115854	0.214132	0.0444099	ANN=G	synonymous_variant	AGLA001318	AGLA001318	transcript	AGLA001318-RA	protein_coding	tankyrase	NAD+ADP-ribosyltransferase activity, GO:0003950	Wnt signaling pathway, GO:0016055; positive regulation of telomere maintenance via telomerase, GO:0032212; spindle assembly. GO:0051225
Scaffold46:2350252	0.0705706	0.134329	0.420153	ANN=C	intergenic_region	AGLA001418-AGLA001419	AGLA001418-AGLA001419	intergenic_region	AGLA001418-AGLA001419		.	.	.
Scaffold46:2040936	0.475575	0.498993	0.3101	ANN=T	missense_variant	AGLA001393	AGLA001393	transcript	AGLA001393-RA	protein_coding	beta-1,4-glucuronyltransferase	glucuronosyltransferase activity; GO:0015020 transferase activity; GO:0016740 glycosyltransferase activity; GO:0016757 metal ion binding; GO:0046872	protein glycosylation; GO:0006486 protein glycosylation; GO:0006486
Scaffold46:1947344	0.0746951	0.120108	0.432209	ANN=A	intergenic_region	AGLA001389-AGLA001390	AGLA001389-AGLA001390	intergenic_region	AGLA001389-AGLA001390		.	.	.
Scaffold46:1947275	0.420489	0.46991	0.32854	ANN=A	intergenic_region	AGLA001389-AGLA001390	AGLA001389-AGLA001390	intergenic_region	AGLA001389-AGLA001390		.	.	.
Scaffold46:1162407	0.452514	0.499933	0.302191	ANN=G	intergenic_region	AGLA001361-AGLA001362	AGLA001361-AGLA001362	intergenic_region	AGLA001361-AGLA001362		.	.	.
Scaffold46:1127121	0.0797721	0.150972	0.469402	ANN=A	intron_variant	AGLA001361	AGLA001361	transcript	AGLA001361-RA	protein_coding	.	.	.
Scaffold442:121454	0.0694864	0.14218	0.526384	ANN=T	intergenic_region	AGLA015490-AGLA015491	AGLA015490-AGLA015491	intergenic_region	AGLA015490-AGLA015491		.	.	.
Scaffold441:41931	0.476648	0.498871	0.00134096	ANN=C	intergenic_region	AGLA016272-AGLA016273	AGLA016272-AGLA016273	intergenic_region	AGLA016272-AGLA016273		.	.	.
Scaffold441:41798	0.475275	0.498521	0.00170474	ANN=A	intergenic_region	AGLA016272-AGLA016273	AGLA016272-AGLA016273	intergenic_region	AGLA016272-AGLA016273		.	.	.
Scaffold435:424756	0.0971429	0.197628	0.321365	ANN=T	synonymous_variant	AGLA010481	AGLA010481	transcript	AGLA010481-RA	protein_coding	rhomboid-related protein 2-like	calcium ion binding, GO:0005509; serine-type endopeptidase activity, GO:0004252	proteolysis, GO:0006508
Scaffold422:112714	0.418155	0.474137	0.37573	ANN=T	intergenic_region	CHR_START-AGLA012758	CHR_START-AGLA012758	intergenic_region	CHR_START-AGLA012758		.	.	.
Scaffold404:1166854	0.260417	0.392893	0.324141	ANN=A	intergenic_region	AGLA002037-AGLA002038	AGLA002037-AGLA002038	intergenic_region	AGLA002037-AGLA002038		transcriptional repressor scratch 1	.	.
Scaffold404:1066613	0.470414	0.499715	0.397744	ANN=T	upstream_gene_variant	AGLA002035	AGLA002035	transcript	AGLA002035-RA	protein_coding	.	.	.
Scaffold404:1066539	0.450147	0.485932	0.413664	ANN=G	upstream_gene_variant	AGLA002035	AGLA002035	transcript	AGLA002035-RA	protein_coding	.	.	.
Scaffold4:1917095	0.167656	0.236848	0.296118	ANN=A	missense_variant	AGLA000976	AGLA000976	transcript	AGLA000976-RA	protein_coding	transcription elongation regulator 1	unknown	unknown
Scaffold397:53185	0.188571	0.307667	0.0404492	ANN=T	downstream_gene_variant	AGLA014301	AGLA014301	transcript	AGLA014301-RA	protein_coding	uncharacterized	.	.
Scaffold396:403579	0.0648968	0.106878	0.0277012	ANN=T	upstream_gene_variant	AGLA011935	AGLA011935	transcript	AGLA011935-RA	protein_coding	.	.	.
Scaffold396:206790	0.101471	0.157109	0.337917	ANN=C	intergenic_region	CHR_START-AGLA011932	CHR_START-AGLA011932	intergenic_region	CHR_START-AGLA011932		.	.	.
Scaffold395:207447	0.224398	0.369402	0.309021	ANN=C	intergenic_region	AGLA008327-AGLA008328	AGLA008327-AGLA008328	intergenic_region	AGLA008327-AGLA008328		.	.	.
Scaffold39:3427538	0.467236	0.499152	0.317897	ANN=A	intergenic_region	AGLA000701-AGLA000702	AGLA000701-AGLA000702	intergenic_region	AGLA000701-AGLA000702		.	.	.
Scaffold39:1082588	0.29023	0.361914	0.33508	ANN=A	missense_variant	AGLA000593	AGLA000593	transcript	AGLA000593-RA	protein_coding	glycerol kinase	glycerol kinase activity; GO:004370	glycerol catabolic process; GO:0019563
Scaffold387:117034	0.0825688	0.136941	0.435308	ANN=A	downstream_gene_variant	AGLA012545	AGLA012545	transcript	AGLA012545-RA	protein_coding	.	.	.
Scaffold386:221445	0.108309	0.197344	0.0425511	ANN=T	intron_variant	AGLA013052	AGLA013052	transcript	AGLA013052-RA	protein_coding	.	.	.
Scaffold384:83542	0.204268	0.33633	0.365644	ANN=G	intergenic_region						glucose dehydrogenase	.	.
Scaffold384:83218	0.172783	0.280615	0.379082	ANN=G	intergenic_region						glucose dehydrogenase	.	.
Scaffold38:567538	0.108757	0.213485	0.0425625	ANN=A	intergenic_region	AGLA001685-AGLA001686	AGLA001685-AGLA001686	intergenic_region	AGLA001685-AGLA001686		.	.	.
Scaffold38:2278567	0.257576	0.385469	0.341214	ANN=T	intergenic_region	AGLA001752-CHR_END	AGLA001752-CHR_END	intergenic_region	AGLA001752-CHR_END		.	.	.
Scaffold38:2140604	0.292793	0.411316	0.358898	ANN=C	downstream_gene_variant	AGLA001752	AGLA001752	transcript	AGLA001752-RA	protein_coding	.	.	.
Scaffold38:136748	0.409226	0.483382	0.329054	ANN=T	intron_variant	AGLA001677	AGLA001677	transcript	AGLA001677-RA	protein_coding	.	.	.
Scaffold37:1287443	0.209091	0.329993	0.309508	ANN=A	missense_variant	AGLA002980	AGLA002980	transcript	AGLA002980-RA	protein_coding	protogenin-like	unknown	anatomical structure development, GO:0048856
Scaffold363:527151	0.0672515	0.0527676	0.384093	ANN=G	upstream_gene_variant	AGLA008760	AGLA008760	transcript	AGLA008760-RA	protein_coding	uncharacterized	.	.
Scaffold355:103899	0.343931	0.449912	0.334796	ANN=T	intergenic_region	AGLA014115-AGLA014116	AGLA014115-AGLA014116	intergenic_region	AGLA014115-AGLA014116		WRN RecQ like helicase (wrn)	.	.
Scaffold348:232456	0.243836	0.368348	0.0291714	ANN=T	intergenic_region	AGLA015516-AGLA015517	AGLA015516-AGLA015517	intergenic_region	AGLA015516-AGLA015517		uncharacterized	.	.
Scaffold348:232446	0.0927978	0.157071	0.0399558	ANN=T	intergenic_region	AGLA015516-AGLA015517	AGLA015516-AGLA015517	intergenic_region	AGLA015516-AGLA015517		uncharacterized	.	.
Scaffold347:413578	0.0848214	0.148706	0.0404908	ANN=A	intergenic_region	AGLA011231-AGLA011232	AGLA011231-AGLA011232	intergenic_region	AGLA011231-AGLA011232		.	.	.
Scaffold344:119212	0.422961	0.47306	0.354661	ANN=T	intergenic_region	AGLA012475-AGLA012476	AGLA012475-AGLA012476	intergenic_region	AGLA012475-AGLA012476		.	.	.
Scaffold34:21086	0.231118	0.355024	0.0167248	ANN=C	intergenic_region	CHR_START-AGLA003203	CHR_START-AGLA003203	intergenic_region	CHR_START-AGLA003203		REDO	.	.
Scaffold34:1365021	0.434848	0.477051	0.325827	ANN=A	intergenic_region	AGLA003237-AGLA003238	AGLA003237-AGLA003238	intergenic_region	AGLA003237-AGLA003238		.	.	.
Scaffold339:610409	0.191964	0.271929	0.319884	ANN=C	intergenic_region	AGLA004469-AGLA004470	AGLA004469-AGLA004470	intergenic_region	AGLA004469-AGLA004470		uncharacterized	.	.
Scaffold338:82902	0.110429	0.219875	0.313621	ANN=T	intergenic_region	AGLA010901-AGLA010902	AGLA010901-AGLA010902	intergenic_region	AGLA010901-AGLA010902		neuroligin-3-like	.	.
Scaffold334:429408	0.225225	0.334596	0.306796	ANN=T	synonymous_variant	AGLA012322	AGLA012322	transcript	AGLA012322-RA	protein_coding	sphingosine-1-phosphate phosphatase 2-like	.	.
Scaffold334:429387	0.184524	0.287785	0.300789	ANN=A	synonymous_variant	AGLA012322	AGLA012322	transcript	AGLA012322-RA	protein_coding	sphingosine-1-phosphate phosphatase 2-like	.	.
Scaffold332:1056521	0.0994065	0.168713	0.0366321	ANN=G	downstream_gene_variant	AGLA004917	AGLA004917	transcript	AGLA004917-RA	protein_coding	uncharacterized	.	.
Scaffold33:549696	0.313609	0.405574	0.32256	ANN=T	intergenic_region	AGLA004350-AGLA004351	AGLA004350-AGLA004351	intergenic_region	AGLA004350-AGLA004351		.	.	.
Scaffold322:246172	0.0794118	0.130967	0.0421214	ANN=C	splice_region_variant&intron_variant	AGLA012462	AGLA012462	transcript	AGLA012462-RA	protein_coding	serine/threonine-protein kinase Tao	protein kinase activity, GO:0004672; kinase activity, GO:0016301; ATP binding, GO:0005524	protein phosphorylation, GO:0006468; phosphorylation, GO:0016310
Scaffold320:299200	0.264535	0.362693	0.299083	ANN=A	intergenic_region	AGLA007193-AGLA007194	AGLA007193-AGLA007194	intergenic_region	AGLA007193-AGLA007194		.	.	.
Scaffold314:519944	0.13388	0.239538	0.030892	ANN=C	missense_variant	AGLA008204	AGLA008204	transcript	AGLA008204-RA	protein_coding	.	.	.
Scaffold313:439973	0.331967	0.44366	0.0165607	ANN=A	intergenic_region	AGLA012355-CHR_END	AGLA012355-CHR_END	intergenic_region	AGLA012355-CHR_END		.	.	.
Scaffold31:660226	0.09375	0.175985	0.313272	ANN=A	downstream_gene_variant	AGLA002647	AGLA002647	transcript	AGLA002647-RA	protein_coding	.	.	.
Scaffold31:660220	0.0940171	0.177846	0.320216	ANN=C	downstream_gene_variant	AGLA002647	AGLA002647	transcript	AGLA002647-RA	protein_coding	.	.	.
Scaffold31:660214	0.0897436	0.164046	0.323133	ANN=A	downstream_gene_variant	AGLA002647	AGLA002647	transcript	AGLA002647-RA	protein_coding	.	.	.
Scaffold308:241360	0.058309	0.0469212	0.369458	ANN=A	missense_variant	AGLA010221	AGLA010221	transcript	AGLA010221-RA	protein_coding	Niemann-Pick C1 protein	unknown	CNS development; GO0007417 dorsal closure; GO:0007391 cholesterol absorption, GO:0030299 PNS development, GO:0007422
Scaffold302:80286	0.182609	0.302556	0.0426513	ANN=T	synonymous_variant	AGLA011175	AGLA011175	transcript	AGLA011175-RA	protein_coding	.	.	.
Scaffold301:29745	0.211538	0.327915	0.0149382	ANN=A	intergenic_region	CHR_START-AGLA008889	CHR_START-AGLA008889	intergenic_region	CHR_START-AGLA008889		Nanog homeobox	DNA-binding transcription factor activity, RNA polymerase II-specific ; GO:0000981 RNA polymerase II cis-regulatory region sequence-specific DNA binding ; GO:0000978 RNA polymerase II transcription regulatory region sequence-specific DNA binding ; GO:0000977 protein domain specific binding ; GO:0019904 DNA-binding transcription factor activity ; GO:0003700 DNA binding ; GO:0003677 sequence-specif…	regulation of transcription by RNA polymerase II ; GO:0006357 imaginal disc-derived leg morphogenesis ; GO:0007480 regulation of transcription, DNA-templated ; GO:0006355 positive regulation of transcription, DNA-templated ; GO:0045893 cell fate determination ; GO:0001709 specification of animal organ identity ; GO:0010092 brain development ; GO:0007420 endoderm formation ; GO:0001706 positive re…
Scaffold301:29491	0.247863	0.359819	0.0307866	ANN=T	intergenic_region	CHR_START-AGLA008889	CHR_START-AGLA008889	intergenic_region	CHR_START-AGLA008889		.	.	.
Scaffold3:2280637	0.368876	0.441227	0.299713	ANN=T	intergenic_region	AGLA001044-AGLA001045	AGLA001044-AGLA001045	intergenic_region	AGLA001044-AGLA001045		artichoke-like	.	sensory organ development ; GO:0007423 locomotion ; GO:0040011 cilium assembly ; GO:0060271
Scaffold3:1375893	0.0779817	0.148457	0.0287222	ANN=T	intergenic_region	AGLA001036-AGLA001037	AGLA001036-AGLA001037	intergenic_region	AGLA001036-AGLA001037		.	.	.
Scaffold3:1375890	0.0579268	0.11025	0.0303152	ANN=A	intergenic_region	AGLA001036-AGLA001037	AGLA001036-AGLA001037	intergenic_region	AGLA001036-AGLA001037		.	.	.
Scaffold3:1375884	0.0777439	0.149703	0.0274809	ANN=A	intergenic_region	AGLA001036-AGLA001037	AGLA001036-AGLA001037	intergenic_region	AGLA001036-AGLA001037		.	.	.
Scaffold3:1375877	0.0701493	0.138373	0.0360964	ANN=A	intergenic_region	AGLA001036-AGLA001037	AGLA001036-AGLA001037	intergenic_region	AGLA001036-AGLA001037		.	.	.
Scaffold3:1375793	0.0691176	0.137884	0.0394836	ANN=C	intergenic_region	AGLA001036-AGLA001037	AGLA001036-AGLA001037	intergenic_region	AGLA001036-AGLA001037		.	.	.
Scaffold3:1375782	0.0650888	0.130147	0.039726	ANN=A	intergenic_region	AGLA001036-AGLA001037	AGLA001036-AGLA001037	intergenic_region	AGLA001036-AGLA001037		.	.	.
Scaffold3:1375781	0.0877193	0.166105	0.0262422	ANN=G	intergenic_region	AGLA001036-AGLA001037	AGLA001036-AGLA001037	intergenic_region	AGLA001036-AGLA001037		.	.	.
Scaffold298:2492	0.40413	0.460196	0.395283	ANN=A	intergenic_region	CHR_START-AGLA010956	CHR_START-AGLA010956	intergenic_region	CHR_START-AGLA010956		glyoxylate/hydroxypyruvate reductase A	.	.
Scaffold298:2397	0.411145	0.462448	0.390894	ANN=A	intergenic_region	CHR_START-AGLA010956	CHR_START-AGLA010956	intergenic_region	CHR_START-AGLA010956		chromosome transmission fidelity protein 18 homolog	protein binding ; GO:0005515	DNA repair ; GO:0006281 oocyte karyosome formation ; GO:0030717 sister chromatid cohesion ; GO:0007062 mitotic sister chromatid cohesion ; GO:0007064 mitotic cohesin unloading ; GO:0061781 chromosome segregation ; GO:0007059
Scaffold291:99102	0.224924	0.323703	0.388478	ANN=T	intergenic_region	CHR_START-AGLA010917	CHR_START-AGLA010917	intergenic_region	CHR_START-AGLA010917		.	.	.
Scaffold291:94570	0.0781711	0.15379	0.357396	ANN=G	intergenic_region	CHR_START-AGLA010917	CHR_START-AGLA010917	intergenic_region	CHR_START-AGLA010917		adhesion G protein-coupled receptor E3-like	.	.
Scaffold286:553264	0.316109	0.446738	0.425192	ANN=T	synonymous_variant	AGLA001455	AGLA001455	transcript	AGLA001455-RA	protein_coding	intraflagellar transport protein 172 homolog	molecular_function; GO:0003674 molecular_function; GO:0003674	intraciliary transport; GO:0042073 cilium assembly; GO:0060271 cilium assembly; GO:0060271 cilium assembly; GO:0060271 intraciliary transport; GO:0042073 non-motile cilium assembly; GO:1905515 cilium assembly; GO:0060271
Scaffold284:427141	0.147399	0.236165	0.327183	ANN=G	upstream_gene_variant	AGLA011251	AGLA011251	transcript	AGLA011251-RA	protein_coding	.	.	.
Scaffold280:292981	0.102305	0.174736	0.321511	ANN=T	upstream_gene_variant	AGLA012853	AGLA012853	transcript	AGLA012853-RA	protein_coding	tankyrase; forkhead box protein L2-like	.	.
Scaffold271:555580	0.0703364	0.137912	0.355303	ANN=T	synonymous_variant	AGLA008566	AGLA008566	transcript	AGLA008566-RA	protein_coding	scavenger receptor class B member	.	.
Scaffold271:201980	0.0716418	0.124801	0.472608	ANN=T	intron_variant	AGLA008549	AGLA008549	transcript	AGLA008549-RA	protein_coding	uncharacterized	.	.
Scaffold266:1440754	0.206231	0.336791	0.372424	ANN=C	synonymous_variant	AGLA004859	AGLA004859	transcript	AGLA004859-RA	protein_coding	RNA exonuclease 5	nucleic acid binding, GO:0003676; exonuclease activity, GO:0004527	nucleic acid phosphodiester bond hydrolysis, GO:0090305
Scaffold266:1302674	0.294294	0.401803	0.298749	ANN=G	intergenic_region	AGLA004857-AGLA004858	AGLA004857-AGLA004858	intergenic_region	AGLA004857-AGLA004858		uncharacterized	.	.
Scaffold2626:123563	0.179217	0.298649	0.288171	ANN=T	upstream_gene_variant	AGLA018396	AGLA018396	transcript	AGLA018396-RA	protein_coding	ecdysone-induced protein 74EF-like	.	.
Scaffold2626:123535	0.182229	0.300453	0.284048	ANN=T	upstream_gene_variant	AGLA018396	AGLA018396	transcript	AGLA018396-RA	protein_coding	ecdysone-induced protein 74EF-like	.	.
Scaffold26:1410320	0.0621212	0.126371	0.365981	ANN=A	intron_variant	AGLA001271	AGLA001271	transcript	AGLA001271-RA	protein_coding	POU domain, class 6, transcription factor 2	.	.
Scaffold257:331343	0.405634	0.468501	0.433356	ANN=A	intergenic_region	AGLA011099-AGLA011100	AGLA011099-AGLA011100	intergenic_region	AGLA011099-AGLA011100		.	.	.
Scaffold2563:5036	0.395522	0.458225	0.378225	ANN=A	upstream_gene_variant	AGLA021620	AGLA021620	transcript	AGLA021620-RA	protein_coding	uncharacterized	.	.
Scaffold252:599337	0.3125	0.410406	0.368184	ANN=T	downstream_gene_variant	AGLA003399	AGLA003399	transcript	AGLA003399-RA	protein_coding	.	.	.
Scaffold25:351775	0.43465	0.497346	0.308115	ANN=C	downstream_gene_variant	AGLA002531	AGLA002531	transcript	AGLA002531-RA	protein_coding	Y+L amino acid transporter 2	.	.
Scaffold25:248082	0.116618	0.223981	0.0430504	ANN=A	intergenic_region	CHR_START-AGLA002530	CHR_START-AGLA002530	intergenic_region	CHR_START-AGLA002530		.	.	.
Scaffold249:532347	0.174041	0.277129	0.0447576	ANN=A	synonymous_variant	AGLA009706	AGLA009706	transcript	AGLA009706-RA	protein_coding	E3 ubiquitin-protein ligase AMFR-like	ubiquitin protein ligase activity, GO:0061630; metal ion binding, GO:0046872; ubiquitin binding, GO:0043130	ubiquitin-dependent protein catabolic process, GO:0006511; protein ubiqitination, GO:0016567
Scaffold246:676882	0.0794118	0.171332	0.0442338	ANN=A	intron_variant	AGLA008164	AGLA008164	transcript	AGLA008164-RA	protein_coding	.	.	.
Scaffold246:676826	0.0828402	0.175436	0.0395512	ANN=G	intron_variant	AGLA008164	AGLA008164	transcript	AGLA008164-RA	protein_coding	.	.	.
Scaffold243:112947	0.173977	0.274561	0.35039	ANN=A	intergenic_region	AGLA007950-AGLA007951	AGLA007950-AGLA007951	intergenic_region	AGLA007950-AGLA007951		.	.	.
Scaffold240:183456	0.482143	0.493498	0.31994	ANN=T	intergenic_region	AGLA008436-AGLA008437	AGLA008436-AGLA008437	intergenic_region	AGLA008436-AGLA008437		.	.	.
Scaffold240:183420	0.414244	0.459315	0.391876	ANN=A	intergenic_region	AGLA008436-AGLA008437	AGLA008436-AGLA008437	intergenic_region	AGLA008436-AGLA008437		.	.	.
Scaffold24:855182	0.0784024	0.158724	0.396709	ANN=A	intergenic_region	AGLA002686-AGLA002687	AGLA002686-AGLA002687	intergenic_region	AGLA002686-AGLA002687		.	.	.
Scaffold239:846074	0.121212	0.229563	0.0402657	ANN=C	intron_variant	AGLA007947	AGLA007947	transcript	AGLA007947-RA	protein_coding	.	.	.
Scaffold239:787568	0.401493	0.49769	0.328646	ANN=C	intergenic_region	AGLA007939-AGLA007940	AGLA007939-AGLA007940	intergenic_region	AGLA007939-AGLA007940		.	.	.
Scaffold238:172186	0.202096	0.315119	0.0311445	ANN=A	missense_variant	AGLA007274	AGLA007274	transcript	AGLA007274-RA	protein_coding	uncharacterized	.	.
Scaffold235:350190	0.0942029	0.155604	0.414128	ANN=T	downstream_gene_variant	AGLA010116	AGLA010116	transcript	AGLA010116-RA	protein_coding	.	.	.
Scaffold234:651069	0.0708215	0.123742	0.489784	ANN=A	intergenic_region	AGLA009609-CHR_END	AGLA009609-CHR_END	intergenic_region	AGLA009609-CHR_END		.	.	.
Scaffold233:109458	0.357143	0.4609	0.0203496	ANN=T	intron_variant	AGLA005182	AGLA005182	transcript	AGLA005182-RA	protein_coding	.	.	.
Scaffold233:109406	0.362216	0.463048	0.0216915	ANN=T	intron_variant	AGLA005182	AGLA005182	transcript	AGLA005182-RA	protein_coding	.	.	.
Scaffold233:109347	0.354701	0.460176	0.0214767	ANN=T	intron_variant	AGLA005182	AGLA005182	transcript	AGLA005182-RA	protein_coding	.	.	.
Scaffold233:109319	0.316474	0.437656	0.0270095	ANN=G	intron_variant	AGLA005182	AGLA005182	transcript	AGLA005182-RA	protein_coding	.	.	.
Scaffold2325:8772	0.122059	0.222259	0.319946	ANN=A	upstream_gene_variant	AGLA021629	AGLA021629	transcript	AGLA021629-RA	protein_coding	ran-binding protein 9-like	.	.
Scaffold232:103555	0.161202	0.272952	0.0223859	ANN=G	missense_variant	AGLA011631	AGLA011631	transcript	AGLA011631-RA	protein_coding	uncharacterized	.	.
Scaffold230:572747	0.474852	0.497581	0.401064	ANN=C	upstream_gene_variant	AGLA009885	AGLA009885	transcript	AGLA009885-RA	protein_coding	.	.	.
Scaffold230:231441	0.118644	0.216213	0.042438	ANN=T	intergenic_region	AGLA009878-AGLA009879	AGLA009878-AGLA009879	intergenic_region	AGLA009878-AGLA009879		.	.	.
Scaffold23:1878312	0.187316	0.333858	0.0382662	ANN=C	intergenic_region	AGLA002265-AGLA002266	AGLA002265-AGLA002266	intergenic_region	AGLA002265-AGLA002266		.	.	.
Scaffold23:1496294	0.085044	0.145213	0.391744	ANN=A	intergenic_region	AGLA002260-AGLA002261	AGLA002260-AGLA002261	intergenic_region	AGLA002260-AGLA002261		.	.	.
Scaffold226:352652	0.308735	0.453248	0.318359	ANN=T	intergenic_region	AGLA008398-AGLA008399	AGLA008398-AGLA008399	intergenic_region	AGLA008398-AGLA008399		.	.	.
Scaffold224:338544	0.151652	0.223725	0.303527	ANN=G	intergenic_region	AGLA011110-AGLA011111	AGLA011110-AGLA011111	intergenic_region	AGLA011110-AGLA011111		.	.	.
Scaffold2225:18373	0.0852601	0.162735	0.370059	ANN=T	upstream_gene_variant	AGLA020541	AGLA020541	transcript	AGLA020541-RA	protein_coding	uncharacterized	.	.
Scaffold222:434699	0.213018	0.347851	0.0440295	ANN=A	intron_variant	AGLA007238	AGLA007238	transcript	AGLA007238-RA	protein_coding	.	.	.
Scaffold221:207472	0.103604	0.192631	0.0421458	ANN=T	synonymous_variant	AGLA010439	AGLA010439	transcript	AGLA010439-RA	protein_coding	nuclear receptor coactivator 6	transcription of coactivator activity, GO:0003713	positive regulation of transcription, DNA-templated, GO:0045893
Scaffold220:673214	0.231105	0.324302	0.287912	ANN=T	intergenic_region	AGLA008696-AGLA008697	AGLA008696-AGLA008697	intergenic_region	AGLA008696-AGLA008697		.	.	.
Scaffold219:70091	0.302899	0.42779	0.0279618	ANN=G	downstream_gene_variant	AGLA010167	AGLA010167	transcript	AGLA010167-RA	protein_coding	.	.	.
Scaffold219:70078	0.227003	0.341363	0.0349225	ANN=G	downstream_gene_variant	AGLA010167	AGLA010167	transcript	AGLA010167-RA	protein_coding	.	.	.
Scaffold219:70067	0.0798817	0.172371	0.0434655	ANN=A	downstream_gene_variant	AGLA010167	AGLA010167	transcript	AGLA010167-RA	protein_coding	.	.	.
Scaffold219:69896	0.372404	0.466772	0.0129565	ANN=C	downstream_gene_variant	AGLA010167	AGLA010167	transcript	AGLA010167-RA	protein_coding	.	.	.
Scaffold213:525176	0.379518	0.465836	0.0227685	ANN=C	intergenic_region	AGLA010061-CHR_END	AGLA010061-CHR_END	intergenic_region	AGLA010061-CHR_END		.	.	.
Scaffold212:375003	0.0677233	0.131342	0.48242	ANN=T	missense_variant	AGLA011043	AGLA011043	transcript	AGLA011043-RA	protein_coding	sperm flagellar protein 2-like	unknown	unknown
Scaffold209:580169	0.311953	0.425744	0.0289438	ANN=G	intergenic_region	AGLA010070-AGLA010071	AGLA010070-AGLA010071	intergenic_region	AGLA010070-AGLA010071		protein phosphatase 1 regulatory subunit 12A-like; bone morphogenetic protein receptor type-2; tektin-4	.	.
Scaffold203:265696	0.29142	0.410359	0.31405	ANN=G	intergenic_region	AGLA004112-AGLA004113	AGLA004112-AGLA004113	intergenic_region	AGLA004112-AGLA004113		.	.	.
Scaffold203:265639	0.267857	0.382019	0.304636	ANN=C	intergenic_region	AGLA004112-AGLA004113	AGLA004112-AGLA004113	intergenic_region	AGLA004112-AGLA004113		.	.	.
Scaffold20:2867772	0.0810811	0.159711	0.0460677	ANN=G	intergenic_region	AGLA000837-AGLA000838	AGLA000837-AGLA000838	intergenic_region	AGLA000837-AGLA000838		G-protein-signaling modulator 2	.	.
Scaffold2:3472391	0.359827	0.46561	0.016466	ANN=C	intergenic_region	AGLA000521-AGLA000522	AGLA000521-AGLA000522	intergenic_region	AGLA000521-AGLA000522		.	.	.
Scaffold2:2284027	0.0653495	0.123053	0.35946	ANN=C	intergenic_region	AGLA000503-AGLA000504	AGLA000503-AGLA000504	intergenic_region	AGLA000503-AGLA000504		zinc finger protein basonuclin 2-like	.	.
Scaffold195:405582	0.498498	0.499974	0.305295	ANN=C	synonymous_variant	AGLA005888	AGLA005888	transcript	AGLA005888-RA	protein_coding	ephrin type-B receptor 1-B	.	.
Scaffold195:351478	0.143293	0.24472	0.0402845	ANN=G	missense_variant	AGLA005885	AGLA005885	transcript	AGLA005885-RA	protein_coding	uncharacterized	.	.
Scaffold193:779118	0.24772	0.351629	0.350473	ANN=T	missense_variant	Gustatory_receptor_32	AGLA006114	transcript	AGLA006114-RI	protein_coding	gustatory receptor 68a-like	taste receptor activity; GO:0008527 taste receptor activity; GO:0008527 taste receptor activity; GO:0008527	sensory perception of taste; GO:0050909 behavior; GO:0007610 signal transduction; GO:0007165 response to pheromone; GO:0019236 sensory perception of taste; GO:0050909 sensory perception of taste; GO:0050909 male courtship behavior, tapping to detect pheromone; GO:0016544 detection of chemical stimulus involved in sensory perception of taste; GO:0050912
Scaffold193:449221	0.0988201	0.189166	0.0396315	ANN=A	intergenic_region	AGLA006098-AGLA006099	AGLA006098-AGLA006099	intergenic_region	AGLA006098-AGLA006099		.	.	.
Scaffold1926:23789	0.356707	0.450419	0.0228054	ANN=T	missense_variant	AGLA020972	AGLA020972	transcript	AGLA020972-RA	protein_coding	glycine-rich RNA-binding protein 2
Scaffold1926:23762	0.355183	0.448463	0.0260145	ANN=A	missense_variant	AGLA020972	AGLA020972	transcript	AGLA020972-RA	protein_coding	glycine-rich RNA-binding protein 2	.	.
Scaffold1926:23755	0.356061	0.449879	0.023366	ANN=A	missense_variant	AGLA020972	AGLA020972	transcript	AGLA020972-RA	protein_coding	glycine-rich RNA-binding protein 2	.	.
Scaffold1926:23736	0.357143	0.452253	0.0226901	ANN=C	synonymous_variant	AGLA020972	AGLA020972	transcript	AGLA020972-RA	protein_coding	glycine-rich RNA-binding protein 2	.	.
Scaffold1926:23729	0.358232	0.449219	0.0261366	ANN=T	missense_variant	AGLA020972	AGLA020972	transcript	AGLA020972-RA	protein_coding	glycine-rich RNA-binding protein 2	.	.
Scaffold190:735661	0.166159	0.285298	0.0441949	ANN=T	synonymous_variant	AGLA003720	AGLA003720	transcript	AGLA003720-RA	protein_coding	ufm 1-specific protease 2	peptidase activity, GO:0008233; cysteine-type peptidase activity, GO:0008234	proteolysis, GO:0006508
Scaffold19:386139	0.261765	0.375888	0.0383798	ANN=A	intergenic_region	hunchback-AGLA001763	AGLA001762-AGLA001763	intergenic_region	AGLA001762-AGLA001763		hunchback-like	.	.
Scaffold18:1247388	0.114493	0.213327	0.323356	ANN=G	intergenic_region	AGLA002518-AGLA002519	AGLA002518-AGLA002519	intergenic_region	AGLA002518-AGLA002519		.	.	.
Scaffold18:1192267	0.126113	0.22744	0.317606	ANN=C	upstream_gene_variant	AGLA002518	AGLA002518	transcript	AGLA002518-RA	protein_coding	polychomb group protein Psc-like	.	.
Scaffold1792:1469	0.376106	0.473591	0.0200846	ANN=A	intergenic_region						.	.	.
Scaffold179:767123	0.183824	0.294177	0.0326425	ANN=T	intergenic_region	AGLA004681-AGLA004682	AGLA004681-AGLA004682	intergenic_region	AGLA004681-AGLA004682		.	.	.
Scaffold177:243029	0.104651	0.185889	0.0358264	ANN=T	intergenic_region	AGLA008349-AGLA008350	AGLA008349-AGLA008350	intergenic_region	AGLA008349-AGLA008350		.	.	.
Scaffold1704:205	0.209581	0.28948	0.291107	ANN=G	intergenic_region	CHR_START-AGLA020747	CHR_START-AGLA020747	intergenic_region	CHR_START-AGLA020747		uncharacterized	.	.
Scaffold166:307006	0.484848	0.49932	0.00202211	ANN=G	upstream_gene_variant	AGLA008830	AGLA008830	transcript	AGLA008830-RA	protein_coding	uncharacterized	.	.
Scaffold1647:28747	0.498634	0.49998	0.00058596	ANN=A	upstream_gene_variant	AGLA020690	AGLA020690	transcript	AGLA020690-RA	protein_coding	.	.	.
Scaffold1604:6496	0.494536	0.499919	0.000718036	ANN=T	missense_variant	AGLA021185	AGLA021185	transcript	AGLA021185-RA	protein_coding	.	.	.
Scaffold16:2335299	0.343939	0.397127	0.29871	ANN=G	intergenic_region	AGLA001178-Ionotropic_receptor_21a	AGLA001178-AGLA025048	intergenic_region	AGLA001178-AGLA025048		histone demethylase UTY-like	histone demethylase activity ; GO:0032452 nuclear receptor binding ; GO:0016922 histone H3-tri/di/monomethyl-lysine-4 demethylase activity ; GO:0034647 DNA binding ; GO:0003677 RNA polymerase II cis-regulatory region sequence-specific DNA binding ; GO:0000978 promoter-specific chromatin binding ; GO:1990841 protein binding ; GO:0005515 histone H3-methyl-arginine-3 demethylase activity ; GO:003374…	positive regulation of transcription, DNA-templated ; GO:0045893 histone demethylation ; GO:0016577 regulation of transcription from RNA polymerase II promoter in response to DNA damage ; GO:1990248 oocyte karyosome formation ; GO:0030717 negative regulation of stem cell differentiation ; GO:2000737 chromatin organization ; GO:0006325 locomotor rhythm ; GO:0045475 regulation of gene expression ; …
Scaffold1591:23797	0.480501	0.499361	0.00283677	ANN=A	intron_variant	AGLA020533	AGLA020533	transcript	AGLA020533-RA	protein_coding	.	.	.
Scaffold159:347812	0.475073	0.493386	0.402019	ANN=G	intergenic_region	AGLA009548-AGLA009549	AGLA009548-AGLA009549	intergenic_region	AGLA009548-AGLA009549		.	.	.
Scaffold159:290495	0.224036	0.342515	0.357566	ANN=T	missense_variant	AGLA009547	AGLA009547	transcript	AGLA009547-RA	protein_coding	glypican-6	unknown	regulation of signal transduction; GO:0009966
Scaffold159:254575	0.416176	0.487574	0.353165	ANN=C	intergenic_region	AGLA009546-AGLA009547	AGLA009546-AGLA009547	intergenic_region	AGLA009546-AGLA009547		.	.	.
Scaffold1571:21571	0.327397	0.43937	0.0270446	ANN=C	intron_variant	AGLA021474	AGLA021474	transcript	AGLA021474-RA	protein_coding	uncharacterized	.	.
Scaffold1571:21387	0.5	0.499952	0.00111716	ANN=T	intron_variant	AGLA021474	AGLA021474	transcript	AGLA021474-RA	protein_coding	uncharacterized	.	.
Scaffold156:586611	0.0609756	0.127586	0.0375931	ANN=C	intergenic_region	AGLA002392-AGLA002393	AGLA002392-AGLA002393	intergenic_region	AGLA002392-AGLA002393		.	.	.
Scaffold1536:24200	0.477839	0.498903	0.00295841	ANN=A	upstream_gene_variant	AGLA020766	AGLA020766	transcript	AGLA020766-RA	protein_coding	.	.	.
Scaffold152:115794	0.25	0.389326	0.353966	ANN=C	intron_variant	AGLA003479	AGLA003479	transcript	AGLA003479-RA	protein_coding	uncharacterized	.	.
Scaffold151:784856	0.161585	0.245465	0.0394241	ANN=A	synonymous_variant	AGLA006804	AGLA006804	transcript	AGLA006804-RA	protein_coding	glutamate receptor ionotropic kainate 2	ligand-gated ion channel activity; GO:0015276 ion channel activity; GO:0005216 ionotropic glutamate receptor activity; GO:0004970 signaling receptor activity; GO:0038023	ion transport; GO:0006811 ion transport; GO:0006811 ion transmembrane transport; GO:0034220 ion transmembrane transport; GO:0034220 ionotropic glutamate receptor signaling pathway; GO:0035235 signaling; GO:0023052 cell communication; GO:0007154
Scaffold151:546527	0.31791	0.452311	0.387776	ANN=G	intergenic_region	AGLA006796-AGLA006797	AGLA006796-AGLA006797	intergenic_region	AGLA006796-AGLA006797		uncharacterized	.	.
Scaffold150:423806	0.253776	0.368734	0.0451934	ANN=C	intergenic_region	AGLA008713-AGLA008714	AGLA008713-AGLA008714	intergenic_region	AGLA008713-AGLA008714		.	.	.
Scaffold15:251415	0.188988	0.326142	0.313195	ANN=T	downstream_gene_variant	empty_spiracle	AGLA002269	transcript	AGLA002269-RA	protein_coding	.	.	.
Scaffold15:251409	0.189552	0.326302	0.318715	ANN=T	downstream_gene_variant	empty_spiracle	AGLA002269	transcript	AGLA002269-RA	protein_coding	.	.	.
Scaffold15:251386	0.164201	0.288951	0.333884	ANN=A	downstream_gene_variant	empty_spiracle	AGLA002269	transcript	AGLA002269-RA	protein_coding	.	.	.
Scaffold1490:24080	0.48895	0.499696	0.00227832	ANN=C	upstream_gene_variant	AGLA021012	AGLA021012	transcript	AGLA021012-RA	protein_coding	.	.	.
Scaffold1490:23970	0.493094	0.499889	0.000954862	ANN=C	upstream_gene_variant	AGLA021012	AGLA021012	transcript	AGLA021012-RA	protein_coding	.	.	.
Scaffold145:86445	0.114706	0.231806	0.322894	ANN=G	intergenic_region	CHR_START-AGLA008366	CHR_START-AGLA008366	intergenic_region	CHR_START-AGLA008366		.	.	.
Scaffold144:516218	0.212991	0.276012	0.311245	ANN=C	intergenic_region	AGLA007142-AGLA007143	AGLA007142-AGLA007143	intergenic_region	AGLA007142-AGLA007143		.	.	.
Scaffold1433:90723	0.152239	0.265492	0.325906	ANN=T	intron_variant	AGLA016057	AGLA016057	transcript	AGLA016057-RA	protein_coding	.	.	.
Scaffold143:649743	0.2	0.335603	0.298193	ANN=G	intergenic_region	AGLA009226-CHR_END	AGLA009226-CHR_END	intergenic_region	AGLA009226-CHR_END		.	.	.
Scaffold143:526335	0.125	0.220715	0.398196	ANN=A	intergenic_region	AGLA009225-AGLA009226	AGLA009225-AGLA009226	intergenic_region	AGLA009225-AGLA009226		.	.	.
Scaffold1407:57303	0.275915	0.364399	0.336219	ANN=C	synonymous_variant	AGLA018293	AGLA018293	transcript	AGLA018293-RA	protein_coding	ATP-dependent DNA helicase Q4	helicase activity, GO:0004386	.
Scaffold1406:27108	0.358357	0.45584	0.0145776	ANN=C	intergenic_region	AGLA020313-AGLA020314	AGLA020313-AGLA020314	intergenic_region	AGLA020313-AGLA020314		.	.	.
Scaffold1406:27023	0.350282	0.450512	0.0151562	ANN=A	intergenic_region	AGLA020313-AGLA020314	AGLA020313-AGLA020314	intergenic_region	AGLA020313-AGLA020314		.	.	.
Scaffold14:359887	0.169118	0.295609	0.041139	ANN=G	intergenic_region	AGLA002777-AGLA002778	AGLA002777-AGLA002778	intergenic_region	AGLA002777-AGLA002778		.	.	.
Scaffold14:1669193	0.0816901	0.175319	0.299085	ANN=C	upstream_gene_variant	AGLA002809	AGLA002809	transcript	AGLA002809-RA	protein_coding	.	.	.
Scaffold14:1669116	0.123944	0.242571	0.515285	ANN=T	upstream_gene_variant	AGLA002809	AGLA002809	transcript	AGLA002809-RA	protein_coding	.	.	.
Scaffold1389:38953	0.497268	0.499966	0.000556417	ANN=A	intergenic_region	AGLA020238-AGLA020239	AGLA020238-AGLA020239	intergenic_region	AGLA020238-AGLA020239		.	.	.
Scaffold1352:18501	0.36858	0.470418	0.0083272	ANN=G	synonymous_variant	AGLA019819	AGLA019819	transcript	AGLA019819-RA	protein_coding	facilitated trehalose transporter Tret1-like	transmembrane transporter activity, GO:0022857; sugar transmembrane transporter activity, GO:0051119	transmembrane transport, GO:005085; carbohydrate transmembrage transport, GO:0034219; carbohydrate transport, GO:0008642
Scaffold135:43529	0.078869	0.162605	0.318012	ANN=T	intergenic_region	CHR_START-AGLA007532	CHR_START-AGLA007532	intergenic_region	CHR_START-AGLA007532		.	.	.
Scaffold135:43495	0.0758929	0.156233	0.330543	ANN=C	intergenic_region	CHR_START-AGLA007532	CHR_START-AGLA007532	intergenic_region	CHR_START-AGLA007532		.	.	.
Scaffold135:43457	0.0735294	0.146327	0.347139	ANN=G	intergenic_region	CHR_START-AGLA007532	CHR_START-AGLA007532	intergenic_region	CHR_START-AGLA007532		cytochrome P450 4d2	oxidoreductase activity, acting on paired donors, with incorporation or reduction of molecular oxygen ; GO:0016705 iron ion binding ; GO:0005506 heme binding ; GO:0020037	.
Scaffold135:43441	0.0779412	0.162854	0.323842	ANN=T	intergenic_region	CHR_START-AGLA007532	CHR_START-AGLA007532	intergenic_region	CHR_START-AGLA007532		.	.	.
Scaffold133:1543290	0.337349	0.446657	0.301867	ANN=T	intron_variant	AGLA004649	AGLA004649	transcript	AGLA004649-RA	protein_coding	histone-lysine N-methyltransferase SETMAR-like	.	.
Scaffold1321:158838	0.254098	0.379031	0.0253898	ANN=T	intron_variant	AGLA017380	AGLA017380	transcript	AGLA017380-RA	protein_coding	putative 115 kDa protein in type-1 retrotransposable element R1DM	.	.
Scaffold132:1053123	0.365103	0.461179	0.0229983	ANN=C	intron_variant	AGLA006075	AGLA006075	transcript	AGLA006075-RA	protein_coding	.	.	.
Scaffold132:1053100	0.355685	0.455799	0.0217194	ANN=C	intron_variant	AGLA006075	AGLA006075	transcript	AGLA006075-RA	protein_coding	.	.	.
Scaffold132:1052998	0.380814	0.472195	0.0183498	ANN=G	intron_variant	AGLA006075	AGLA006075	transcript	AGLA006075-RA	protein_coding	.	.	.
Scaffold1296:66525	0.486339	0.499645	0.00132879	ANN=A	intron_variant	AGLA019547	AGLA019547	transcript	AGLA019547-RA	protein_coding	.	.	.
Scaffold1273:48340	0.497238	0.499999	0.00284927	ANN=C	intergenic_region	AGLA020480-CHR_END	AGLA020480-CHR_END	intergenic_region	AGLA020480-CHR_END		chromosome transmission fidelity protein 18 homolog	protein binding ; GO:0005515	DNA repair ; GO:0006281 oocyte karyosome formation ; GO:0030717 sister chromatid cohesion ; GO:0007062 mitotic sister chromatid cohesion ; GO:0007064 mitotic cohesin unloading ; GO:0061781 chromosome segregation ; GO:0007059
Scaffold1270:63196	0.498634	0.499998	5.06868e-05	ANN=G	intergenic_region	AGLA020325-CHR_END	AGLA020325-CHR_END	intergenic_region	AGLA020325-CHR_END		.	.	.
Scaffold1269:321008	0.0686275	0.131449	0.0287948	ANN=A	intergenic_region	AGLA013285-AGLA013286	AGLA013285-AGLA013286	intergenic_region	AGLA013285-AGLA013286		.	.	.
Scaffold1269:227011	0.0481586	0.106481	0.0348915	ANN=T	intergenic_region	AGLA013284-AGLA013285	AGLA013284-AGLA013285	intergenic_region	AGLA013284-AGLA013285		synaptotagmin-16	.	.
Scaffold1269:226990	0.174716	0.311948	0.039014	ANN=G	intergenic_region	AGLA013284-AGLA013285	AGLA013284-AGLA013285	intergenic_region	AGLA013284-AGLA013285		.	.	.
Scaffold1269:226953	0.0809659	0.147112	0.039198	ANN=T	intergenic_region	AGLA013284-AGLA013285	AGLA013284-AGLA013285	intergenic_region	AGLA013284-AGLA013285		.	.	.
Scaffold126:692171	0.161677	0.277018	0.0366672	ANN=G	intergenic_region	AGLA007262-AGLA007263	AGLA007262-AGLA007263	intergenic_region	AGLA007262-AGLA007263		serine/threonine-protein phosphatase 6 regulatory ankyrin repeat subunit B-like	.	.
Scaffold126:692132	0.162687	0.279685	0.0343768	ANN=G	intergenic_region	AGLA007262-AGLA007263	AGLA007262-AGLA007263	intergenic_region	AGLA007262-AGLA007263		.	.	.
Scaffold126:692120	0.158133	0.27151	0.0381137	ANN=A	intergenic_region	AGLA007262-AGLA007263	AGLA007262-AGLA007263	intergenic_region	AGLA007262-AGLA007263		.	.	.
Scaffold126:692102	0.162202	0.279001	0.0348789	ANN=A	intergenic_region	AGLA007262-AGLA007263	AGLA007262-AGLA007263	intergenic_region	AGLA007262-AGLA007263		.	.	.
Scaffold125:206576	0.375	0.472526	0.0165655	ANN=T	synonymous_variant	AGLA007862	AGLA007862	transcript	AGLA007862-RA	protein_coding	putative 115 kDa protein in type-1 retrotransposable element R1DM	catalytic activity, GO:0003824
Scaffold121:208056	0.0608309	0.104555	0.394269	ANN=A	intergenic_region	AGLA007366-AGLA007367	AGLA007366-AGLA007367	intergenic_region	AGLA007366-AGLA007367		.	.	.
Scaffold120:666617	0.0750751	0.145798	0.0387295	ANN=A	synonymous_variant	AGLA005868	AGLA005868	transcript	AGLA005868-RA	protein_coding	toll-like receptor 6	Roundabout binding; GO:0048495 heparin binding; GO:0008201 NAD+ nucleosidase activity; GO:0003953 hydrolase activity; GO:0016787 NAD+ nucleotidase, cyclic ADP-ribose generating; GO:0061809 NAD(P)+ nucleosidase activity; GO:0050135 neurotrophin receptor activity; GO:0005030 NAD+ nucleosidase activity; GO:0003953	axon guidance; GO:0007411 signal transduction; GO:0007165 signal transduction; GO:0007165 axis elongation; GO:0003401 regulation of synaptic plasticity; GO:0048167 convergent extension; GO:0060026 dendrite guidance; GO:0070983 neurotrophin signaling pathway; GO:0038179
Scaffold12:343979	0.140673	0.235078	0.564708	ANN=A	intergenic_region	AGLA001613-AGLA001614	AGLA001613-AGLA001614	intergenic_region	AGLA001613-AGLA001614		.	.	.
Scaffold12:1118669	0.0697329	0.121327	0.442288	ANN=A	intergenic_region	AGLA001631-AGLA001632	AGLA001631-AGLA001632	intergenic_region	AGLA001631-AGLA001632		.	.	.
Scaffold1183:121905	0.0747126	0.144062	0.0395262	ANN=A	downstream_gene_variant	AGLA018330	AGLA018330	transcript	AGLA018330-RA	protein_coding	.	.	.
Scaffold118:774465	0.285498	0.433416	0.298763	ANN=T	synonymous_variant	AGLA008303	AGLA008303	transcript	AGLA008303-RA	protein_coding	uncharacterized	.	.
Scaffold118:642551	0.190058	0.30584	0.0447917	ANN=A	intron_variant	AGLA008296	AGLA008296	transcript	AGLA008296-RA	protein_coding	synaptic vesicle glycoprotein 2B-like	.	.
Scaffold118:585863	0.0813609	0.137696	0.0311149	ANN=T	upstream_gene_variant	even-skipped	AGLA025133	transcript	AGLA025133-RA	protein_coding	segmentation protein even-skipped	.	.
Scaffold118:442485	0.165714	0.297169	0.0384205	ANN=G	upstream_gene_variant	AGLA008285	AGLA008285	transcript	AGLA008285-RA	protein_coding	T-complex protein 1 subunit gamma	unfolded protein binding ; GO:0051082 ATP hydrolysis activity ; GO:0016887 ATP binding ; GO:0005524	lumen formation, open tracheal system ; GO:0035149 protein folding ; GO:0006457 terminal branching, open tracheal system ; GO:0007430
Scaffold1175:31971	0.477901	0.49897	0.00169427	ANN=G	intergenic_region	AGLA018806-AGLA018807	AGLA018806-AGLA018807	intergenic_region	AGLA018806-AGLA018807		.	.	.
Scaffold1175:31969	0.48468	0.499755	0.00179089	ANN=T	intergenic_region	AGLA018806-AGLA018807	AGLA018806-AGLA018807	intergenic_region	AGLA018806-AGLA018807		.	.	.
Scaffold1162:65631	0.279202	0.404654	0.0508289	ANN=C	synonymous_variant	AGLA019942	AGLA019942	transcript	AGLA019942-RA	protein_coding	uncharacterized	.	.
Scaffold1158:49525	0.405882	0.464076	0.38638	ANN=T	intergenic_region	AGLA019154-AGLA019155	AGLA019154-AGLA019155	intergenic_region	AGLA019154-AGLA019155		uncharacterized	.	.
Scaffold115:90139	0.487705	0.499536	0.00220257	ANN=T	missense_variant	AGLA008225	AGLA008225	transcript	AGLA008225-RA	protein_coding	uncharacterized	.	.
Scaffold112:197554	0.0708092	0.126629	0.354074	ANN=A	synonymous_variant	AGLA005448	AGLA005448	transcript	AGLA005448-RA	protein_coding	thyrostimulin beta-5 subunit	hormone activity, GO:0005179	signal transduction, GO:0007165
Scaffold112:149300	0.060423	0.121875	0.03532	ANN=G	downstream_gene_variant	AGLA005446	AGLA005446	transcript	AGLA005446-RA	protein_coding	F-box only protein 11	.	.
Scaffold112:149290	0.0590909	0.121726	0.036069	ANN=G	downstream_gene_variant	AGLA005446	AGLA005446	transcript	AGLA005446-RA	protein_coding	F-box only protein 11	.	.
Scaffold1115:5383	0.364329	0.454054	0.0226442	ANN=C	intergenic_region						.	.	.
Scaffold1115:5381	0.31571	0.419457	0.0257921	ANN=T	intergenic_region						.	.	.
Scaffold1115:5362	0.373476	0.459589	0.017136	ANN=T	intergenic_region						.	.	.
Scaffold11:1700658	0.420354	0.484723	0.369422	ANN=A	intergenic_region	AGLA003961-Gustatory_receptor_140	AGLA003961-AGLA003962	intergenic_region	AGLA003961-AGLA003962		.	.	.
Scaffold11:1698378	0.327795	0.459555	0.317161	ANN=A	intergenic_region	AGLA003961-Gustatory_receptor_140	AGLA003961-AGLA003962	intergenic_region	AGLA003961-AGLA003962		putative fatty acyl-CoA reductase	.	.
Scaffold11:1626264	0.218289	0.335158	0.0435712	ANN=G	synonymous_variant	AGLA003954	AGLA003954	transcript	AGLA003954-RA	protein_coding	ubiquitin carboxyl-terminal hydrolase 32	cysteine-type deubiquitinase activity, GO:0006511; hydrolase activity, GO:0016787	protein deubiquitnation, GO:0016579; ubiquitin-dependent protein catabolic process, GO:0006511
Scaffold11:1241328	0.438838	0.497934	0.35541	ANN=T	synonymous_variant	AGLA003928	AGLA003928	transcript	AGLA003928-RA	protein_coding	trehalose transporter Tret1-2 homolog	transmembrane transporter activity, GO:0022857	transmembrane transport, GO:005085
Scaffold1095:12798	0.157104	0.263557	0.0389618	ANN=T	upstream_gene_variant	AGLA019719	AGLA019719	transcript	AGLA019719-RA	protein_coding	.	.	.
Scaffold1093:38466	0.492997	0.499928	0.00277685	ANN=C	intergenic_region	AGLA019542-CHR_END	AGLA019542-CHR_END	intergenic_region	AGLA019542-CHR_END		uncharacterized	.	.
Scaffold1057:55219	0.330882	0.439722	0.028002	ANN=A	intron_variant	AGLA016388	AGLA016388	transcript	AGLA016388-RA	protein_coding	leucine zipper putative tumor suppressor 2 homolog; KH domain-containing, RNA-binding, signal transduction-associated protein 2-like	.	.
Scaffold1052:152401	0.360947	0.44836	0.312703	ANN=A	synonymous_variant	AGLA015851	AGLA015851	transcript	AGLA015851-RA	protein_coding	adenomatous polyposis coli protein	beta-catenin binding, GO:0008013	wnt signaling pathway, GO:0016055; negative regulation of Wnt signaling pathway, GO:0030178
Scaffold1047:56708	0.273876	0.404508	0.0352071	ANN=T	intron_variant	AGLA019107	AGLA019107	transcript	AGLA019107-RA	protein_coding	.	.	.
Scaffold1043:67049	0.216814	0.282999	0.303721	ANN=G	downstream_gene_variant	AGLA018095	AGLA018095	transcript	AGLA018095-RA	protein_coding	.	.	.
Scaffold1041:12644	0.474085	0.499989	0.308618	ANN=T	intron_variant	AGLA018363	AGLA018363	transcript	AGLA018363-RA	protein_coding	.	.	.
Scaffold10166:881	0.24058	0.357579	0.337766	ANN=T	intergenic_region						ankyrin-3-like	.	.
Scaffold1005:207145	0.061194	0.105124	0.376999	ANN=A	intergenic_region	AGLA014585-CHR_END	AGLA014585-CHR_END	intergenic_region	AGLA014585-CHR_END		.	.	.
Scaffold1:831259	0.103399	0.167955	0.0397852	ANN=G	intragenic_variant	AGLA026043	null	gene_variant	null		.	.	.
Scaffold1:830069	0.0981873	0.152333	0.0327667	ANN=A	intragenic_variant	AGLA026043	null	gene_variant	null		5'-nucleotidase domain-containing protein 1	nucleotidase activity ; GO:0008252 5'-nucleotidase activity ; GO:0008253 magnesium ion binding ; GO:0000287	guanosine-containing compound catabolic process ; GO:1901069 ribonucleoside monophosphate catabolic process ; GO:0009158 dephosphorylation ; GO:0016311
Scaffold1:5451830	0.159763	0.271884	0.304632	ANN=C	intergenic_region	AGLA000197-AGLA000198	AGLA000197-AGLA000198	intergenic_region	AGLA000197-AGLA000198		DCN1-like protein 3; zinc finger protein OZF-like	.	.
Scaffold1:5451812	0.167656	0.280727	0.296112	ANN=G	intergenic_region	AGLA000197-AGLA000198	AGLA000197-AGLA000198	intergenic_region	AGLA000197-AGLA000198		DCN1-like protein 3; zinc finger protein OZF-like	.	.
Scaffold1:5414800	0.0932722	0.167941	0.398515	ANN=C	intergenic_region	AGLA000197-AGLA000198	AGLA000197-AGLA000198	intergenic_region	AGLA000197-AGLA000198		.	.	.
Scaffold1:3542396	0.45509	0.494265	0.369429	ANN=C	synonymous_variant	AGLA000137	AGLA000137	transcript	AGLA000137-RA	protein_coding	uncharacterized	.	.
Scaffold1:2282453	0.330793	0.433105	0.332465	ANN=G	intron_variant	AGLA000094	AGLA000094	transcript	AGLA000094-RA	protein_coding	lozenge-like	.	.
Scaffold1:2282393	0.422256	0.491628	0.31087	ANN=G	intron_variant	AGLA000094	AGLA000094	transcript	AGLA000094-RA	protein_coding	lozenge-like	.	.
Scaffold1:2133033	0.0630372	0.101924	0.0280175	ANN=G	intragenic_variant	AGLA026043	null	gene_variant	null		.	.	.
Scaffold1:1910295	0.237237	0.350911	0.365276	ANN=T	synonymous_variant	AGLA025341	AGLA025341	transcript	AGLA025341-RA	protein_coding	.	.	.

## Sheet: Table_S10
Table S10 Allele (A/G) distribution across populations for the SNP Scaffold39:1082588.
Population	AA	AG	GG	Total	p(A)	p(G)
BB		1	19	20	0.025	0.975
BJ	2	4	4	10	0.4	0.6
CHC	1	6	3	10	0.4	0.6
CHE	3	6	7	16	0.375	0.625
CIX			26	26	0	1
HRB	7	8	2	17	0.647059	0.352941
HS			20	20	0	1
IMC	4	5	11	20	0.325	0.675
JI			12	12	0	1
QI		5	23	28	0.0892857	0.910714
SHI		2	20	22	0.0454545	0.954545
SHY	6	12	12	30	0.4	0.6
TA			9	9	0	1
TOL	41	9	5	55	0.827273	0.172727
YC		3	20	23	0.0652174	0.934783
YJ		12	12	24	0.25	0.75
Total	64	73	205	342
p(A): frequency of allele A
p(G): frequency of allele G

[truncated: 2 more sheets: Table_S11, Table_S12]
